# Supplementary material for: Role of cold shock proteins B and D in Aeromonas salmonicida subsp. salmonicida physiology and virulence in lumpfish (Cyclopterus lumpus)
Source: Infect Immun. 2024 Jun 26;92(8):e00011-24. doi: 10.1128/iai.00011-24 (PMC11320987; doi:10.1128/iai.00011-24)
Supplement: Supplemental file 1 — Differentially expressed genes (DEGs) of mutants by reference genome-guided transcriptome assembly (log2FC{greater than or equal to}1, FDR{less than or equal to}0.05). [file iai.00011-24-s0002.xlsx]

## Sheet: DEGs of all Mutants
Table S1. DEGs of A. salmonicida mutants (ΔcspB,ΔcspD, ΔcspB ΔcspD).
Name	Chromosome	Region	cspB vs. Control - Log₂ fold change	cspB vs. Control - FDR p-value	cspBD vs. Control - Log₂ fold change	cspBD vs. Control - FDR p-value	cspD vs. Control - Log₂ fold change	cspD vs. Control - FDR p-value
AXA69_RS22915	NZ_CP048224	complement(159751..160610)	-17.1484	7.32187e-10	-17.419	1.52072e-11	0.865643	0.112405
aopB	NZ_CP048224	20147..21339	-16.8587	1.55279e-09	-15.225	5.54462e-31	0.629983	0.570286
AXA69_RS22170	NZ_CP048224	22385..22827	-16.4809	4.1328e-09	-14.0568	3.52624e-44	0.507436	0.999482
AXA69_RS22710	NZ_CP048224	124278..124471	-16.034	1.38389e-08	-14.4031	1.57889e-27	0.731748	0.511855
exsD	NZ_CP048224	24749..25563	-15.8479	1.95338e-08	-13.4257	6.33173e-41	0.370033	0.999482
AXA69_RS22720	NZ_CP048224	124950..127930	-15.3669	6.06411e-08	-15.6314	1.76866e-09	0.674691	0.380625
aopD	NZ_CP048224	21353..22248	-15.214	0	-17.4548	1.41388e-11	0.682136	0.622928
AXA69_RS22715	NZ_CP048224	124490..124944	-15.1418	1.02129e-07	-15.4076	3.2192e-09	0.570137	0.702182
ascC	NZ_CP048224	25978..27830	-15.1177	1.05178e-07	-15.3887	3.29911e-09	0.46493	0.999482
ascD	NZ_CP048224	27828..29131	-14.9451	1.67486e-07	-15.2178	6.64107e-09	0.355245	0.999482
AXA69_RS22255	NZ_CP048224	33447..34474	-14.6567	3.05676e-07	-14.9234	1.14692e-08	0.746907	0.0623653
acrV	NZ_CP048224	18568..19652	-14.4874	4.99616e-07	-12.8545	1.5412e-22	0.549184	0.999482
aopO	NZ_CP048224	complement(148386..150571)	-14.4724	4.99616e-07	-14.7383	1.74642e-08	0.642463	0.832132
ascH	NZ_CP048224	29907..30460	-14.4603	4.99616e-07	-14.7295	1.80105e-08	0.625143	0.992072
AXA69_RS22180	NZ_CP048224	23061..23467	-14.4188	4.99616e-07	-12.7883	2.71509e-22	0.497362	0.999482
acrH	NZ_CP048224	19663..20165	-14.3732	5.764e-07	-11.9478	8.86344e-33	0.581335	0.999482
AXA69_RS22795	NZ_CP048224	139462..139676	-14.3635	5.461e-07	-11.0536	3.40294e-49	1.11668	0.000165059
ati2	NZ_CP048224	35212..36698	-14.1391	0	-16.3599	2.90245e-10	-0.713376	0.999482
ascV	NZ_CP048224	15665..17781	-14.0843	1.02523e-06	-14.3529	5.13356e-08	0.534636	0.803392
exsE	NZ_CP048224	22831..23063	-14.0778	1.04209e-06	-14.3463	5.19825e-08	0.367263	0.999482
ascK	NZ_CP048224	31543..32168	-14.0531	1.04302e-06	-14.3215	5.38185e-08	0.611312	0.479206
AXA69_RS22790	NZ_CP048224	138927..139210	-14.0498	1.04302e-06	-14.3156	5.44358e-08	0.737934	0.0719009
AXA69_RS22800	NZ_CP048224	139643..140106	-13.908	1.43915e-06	-12.2771	1.29112e-20	0.640931	0.479206
ascJ	NZ_CP048224	30806..31545	-13.9039	1.42652e-06	-14.1736	6.81787e-08	0.539868	0.570286
AXA69_RS22705	NZ_CP048224	complement(123141..124057)	-13.8529	1.57202e-06	-14.1185	8.49583e-08	0.66007	0.376561
AXA69_RS22910	NZ_CP048224	158090..159303	-13.6808	2.19976e-06	-13.9504	1.19043e-07	0.809965	0.0282961
AXA69_RS22780	NZ_CP048224	136599..137602	-13.6044	2.80376e-06	-13.8722	1.4978e-07	0.532843	0.999482
ascL	NZ_CP048224	32148..32812	-13.4271	4.04826e-06	-13.6953	2.05106e-07	0.675496	0.511855
AXA69_RS22740	NZ_CP048224	complement(129957..130768)	-13.3124	5.18356e-06	-10.3802	8.57829e-33	0.663071	0.570286
ati1	NZ_CP048224	34719..35167	-13.1824	0	-15.4364	2.99647e-09	-0.389565	0.999482
AXA69_RS22785	NZ_CP048224	137977..138698	-13.063	8.95533e-06	-13.3333	4.82256e-07	0.440378	0.999482
ascN_2	NZ_CP048224	complement(169741..171062)	-13.0192	9.58342e-06	-13.2874	5.31359e-07	0.460843	0.999482
ascG	NZ_CP048224	29557..29909	-12.9459	1.13569e-05	-13.2154	5.60864e-07	0.396224	0.999482
AXA69_RS22815	NZ_CP048224	142235..142515	-12.9114	1.13569e-05	-11.2801	3.25362e-17	0.79895	0.108957
AXA69_RS22185	NZ_CP048224	23847..24628	-12.7952	1.45723e-05	-13.0673	8.77784e-07	0.352072	0.999482
aopN_2	NZ_CP048224	171253..172130	-12.749	1.59055e-05	-13.0163	9.49906e-07	0.466195	0.999482
ascF	NZ_CP048224	29300..29556	-12.7069	1.75993e-05	-12.9756	1.00335e-06	0.75295	0.490788
aopN_1	NZ_CP048224	13467..14344	-12.6832	1.75993e-05	-12.951	1.05334e-06	0.532629	0.999482
ascE	NZ_CP048224	29095..29306	-12.5695	2.08365e-05	-12.8393	1.31561e-06	0.578579	0.405579
AXA69_RS22750	NZ_CP048224	complement(131499..132019)	-12.3729	3.29691e-05	-12.6377	2.04316e-06	0.7429	0.488979
ascB	NZ_CP048224	25580..26004	-12.3121	3.44084e-05	-12.5811	2.31569e-06	0.289424	0.999482
AXA69_RS22825	NZ_CP048224	142861..143138	-12.1021	5.07905e-05	-12.3684	3.49446e-06	0.687638	0.16938
AXA69_RS22820	NZ_CP048224	142513..142844	-12.0553	5.42852e-05	-10.4263	1.53672e-14	0.626051	0.17329
AXA69_RS22140	NZ_CP048224	17779..18233	-11.9812	6.15418e-05	-12.25	4.33661e-06	0.614675	0.17329
ascI	NZ_CP048224	30461..30798	-11.9424	6.6361e-05	-12.2108	4.67045e-06	0.552594	0.479206
ascP_2	NZ_CP048224	complement(167969..169275)	-11.9368	6.64785e-05	-12.205	4.73143e-06	0.426004	0.999482
ascP_1	NZ_CP048224	complement(10183..11489)	-11.9234	6.76143e-05	-12.1918	4.73143e-06	0.449304	0.999482
AXA69_RS22865	NZ_CP048224	complement(150579..151018)	-11.8054	8.1138e-05	-12.0746	5.89883e-06	0.592558	0.386799
AXA69_RS22760	NZ_CP048224	133320..134245	-11.803	8.1138e-05	-12.067	6.02586e-06	0.668148	0.147078
ascQ_2	NZ_CP048224	complement(167046..167971)	-11.7936	8.33106e-05	-12.0623	6.03751e-06	0.553457	0.693795
acrG_1	NZ_CP048224	18274..18557	-11.739	0.000105329	-10.1094	8.00821e-14	0.196117	0.999482
acrG_2	NZ_CP048224	176057..176340	-11.7103	9.66868e-05	-11.9779	7.37707e-06	0.832724	0.0597726
ascQ_1	NZ_CP048224	complement(9260..10185)	-11.6966	0.000102036	-11.9638	7.51321e-06	0.549889	0.999482
AXA69_RS22755	NZ_CP048224	complement(132146..132915)	-11.5772	0.000127621	-11.8432	9.56418e-06	0.700544	0.622989
AXA69_RS22830	NZ_CP048224	143371..143879	-11.5425	0.000132655	-11.8115	1.00536e-05	0.557053	0.999482
AXA69_RS22810	NZ_CP048224	complement(141550..141935)	-11.4655	0.000150915	-11.7354	1.19317e-05	0.326794	0.999482
AXA69_RS02530	NZ_CP048223	complement(534513..535171)	-11.183	0.000248398	-11.4501	2.12354e-05	0.0383788	0.999482
AXA69_RS22735	NZ_CP048224	complement(129667..129950)	-11.176	0.000250291	-11.4425	2.14088e-05	0.180527	0.999482
acr2_1	NZ_CP048224	14604..14974	-11.0096	0.000335498	-11.2789	2.94908e-05	0.349085	0.999482
acr2_2	NZ_CP048224	172390..172760	-10.9786	0.000354049	-11.2465	3.12653e-05	0.304798	0.999482
AXA69_RS22775	NZ_CP048224	136054..136373	-10.8691	0.000419652	-11.1349	3.77932e-05	0.744329	0.386799
ascR_1	NZ_CP048224	complement(8610..9262)	-10.7522	0.000505248	-11.0218	4.85235e-05	0.626735	0.702182
AXA69_RS22745	NZ_CP048224	complement(131119..131501)	-10.7466	0.000515506	-11.0108	4.93519e-05	0.706433	0.570286
ascR_2	NZ_CP048224	complement(166396..167048)	-10.6191	0.000639532	-10.8886	6.44765e-05	0.690703	0.633591
ascO_2	NZ_CP048224	complement(169283..169743)	-10.5837	0.00069478	-10.8528	6.90734e-05	0.322353	0.999482
ascO_1	NZ_CP048224	complement(11497..11957)	-10.4664	0.000828221	-10.7364	8.53496e-05	0.318473	0.999482
ascU_1	NZ_CP048224	complement(6502..7559)	-10.4622	0.000828221	-10.733	8.78919e-05	0.330513	0.999482
ascU_2	NZ_CP048224	complement(164288..165345)	-10.4165	0.000880129	-10.6881	9.63537e-05	0.353761	0.999482
AXA69_RS22770	NZ_CP048224	complement(134778..135927)	-10.3372	0.00100351	-10.6092	0.000104331	1.08474	0.0158842
ascN_1	NZ_CP048224	complement(11955..13276)	-10.261	0	-13.3107	5.08594e-07	0.417692	0.999482
AXA69_RS22930	NZ_CP048224	complement(162800..163179)	-10.2547	0.00121714	-10.5176	0.000128344	0.866006	0.570286
acr1_2	NZ_CP048224	172112..172392	-10.0314	0.00158638	-10.3035	0.000162973	0.43856	0.999482
acr1_1	NZ_CP048224	14326..14606	-9.99002	0.00170519	-10.2566	0.000179139	0.396988	0.999482
ascY_1	NZ_CP048224	15334..15683	-9.82662	0.00220118	-10.0964	0.000236392	0.523946	0.999482
ascY_2	NZ_CP048224	173120..173469	-9.80883	0.00226036	-10.0788	0.000244185	0.448109	0.999482
ascX_2	NZ_CP048224	172758..173122	-9.61756	0.00299354	-9.88699	0.000351319	0.461185	0.999482
ascX_1	NZ_CP048224	14972..15336	-9.55791	0.0033036	-9.83052	0.000393619	0.59801	0.999482
ascT_2	NZ_CP048224	complement(165343..166130)	-9.54144	0.00338084	-9.81385	0.000409394	0.416396	0.999482
ascT_1	NZ_CP048224	complement(7557..8344)	-9.40562	0.00408765	-9.67752	0.000517421	0.70615	0.759035
ascS_2	NZ_CP048224	complement(166128..166393)	-8.28919	0.0206853	-8.56121	0.00305678	0.450049	0.999482
ascS_1	NZ_CP048224	complement(8342..8607)	-8.1843	0.0235131	-8.45863	0.00352794	0.580128	0.999482
rrf_4	NZ_CP048223	complement(1636948..1637061)	-7.46446	0.127287	-0.0996303	0.968107	-3.3704	0.665221
istB_3	NZ_CP048223	complement(565988..566742)	-6.95948	0.125123	0.0898407	0.952206	-1.8287	0.999482
istA_11	NZ_CP048224	155646..157186	-6.90888	0.110585	-3.59226	0.00404379	1.05158	0.999482
AXA69_RS22895	NZ_CP048224	154163..155193	-6.28204	0.21346	-6.54892	0.0316038	1.64296	0.511855
istA_9	NZ_CP048224	73216..74756	-5.67681	0.410394	1.74711	0.343555	1.50043	0.999482
AXA69_RS22870	NZ_CP048224	151470..151621	-5.23863	0	-4.27646	2.69505e-37	0.665654	0.999482
istA_5	NZ_CP048223	1784319..1785859	-5.13279	0.0349624	-1.3588	0.445937	-5.5051	0.119644
AXA69_RS22275	NZ_CP048224	37162..38375	-5.04406	0	-5.69424	3.14608e-44	0.6204	0.999482
istA_8	NZ_CP048223	4189990..4191530	-5.03927	0.614877	-3.42485	0.109692	-2.0117	0.999482
istB_4	NZ_CP048223	complement(1652946..1653700)	-4.76084	0.679597	0.106761	0.960476	-4.80632	0.999482
istB_7	NZ_CP048223	3294150..3294904	-4.62993	0.714867	1.39243	0.332578	0.101884	0.999482
AXA69_RS18610	NZ_CP048223	3966040..3966115	-4.57409	0.707684	-4.91083	0.124495	-0.251927	0.999482
hybA	NZ_CP048223	complement(4464795..4465834)	-4.52325	1.57202e-06	-1.90545	0.0338774	0.944309	0.999482
AXA69_RS03545	NZ_CP048223	complement(749618..749692)	-4.26605	0.78245	-0.681198	0.674457	-4.30761	0.999482
AXA69_RS22805	NZ_CP048224	140278..141260	-4.1536	0	-6.4228	1.40497e-59	0.50504	0.999482
hybB	NZ_CP048223	complement(4463615..4464801)	-3.85751	3.47722e-05	-2.06714	0.0152878	0.823437	0.999482
istB_11	NZ_CP048224	157202..157956	-3.79103	0.892875	-4.04588	0.237239	-3.83553	0.999482
AXA69_RS00875	NZ_CP048223	complement(189399..190429)	-3.74553	0.873935	1.78032	0.193854	-1.77789	0.999482
istB_8	NZ_CP048223	4191546..4192300	-3.65096	0.908766	0.616547	0.745879	-3.69496	0.999482
hybO	NZ_CP048223	complement(4465838..4466970)	-3.50924	1.5749e-06	-1.61608	0.0123025	0.943836	0.999482
AXA69_RS17385	NZ_CP048223	3698050..3698246	-3.50241	0.908766	3.77011	0.00108499	0.167494	0.999482
aexT	NZ_CP048223	complement(1587057..1588483)	-3.4731	0	-3.17728	1.51655e-14	0.324958	0.999482
ahh1	NZ_CP048223	3270162..3272026	-3.45645	2.4223e-09	-1.1164	0.0571232	0.414399	0.999482
AXA69_RS22000	NZ_CP048223	complement(4699450..4699769)	-3.446	0.00701215	0.174148	0.851697	-1.63411	0.999482
nirC	NZ_CP048223	1443856..1444667	-3.39812	0.000481828	-1.80377	0.0451061	0.478691	0.999482
nirD	NZ_CP048223	1443487..1443803	-3.37581	0.000414746	-1.26207	0.160949	0.590242	0.999482
hybC	NZ_CP048223	complement(4461915..4463617)	-3.3548	0.000250291	-1.71284	0.0443742	0.422169	0.999482
AXA69_RS07620	NZ_CP048223	1588683..1589038	-3.25996	0	-2.35976	3.69143e-10	0.28019	0.999482
AXA69_RS13410	NZ_CP048223	complement(2803390..2803473)	-3.07427	0.947142	-0.0874885	0.971777	0.849568	0.999482
cobA_1	NZ_CP048223	1444681..1446086	-2.96417	0.00186225	-1.68911	0.0530998	0.269459	0.999482
AXA69_RS10345	NZ_CP048223	2166170..2167443	-2.84092	0	-1.49522	4.41904e-08	0.690786	0.520301
AXA69_RS20785	NZ_CP048223	4446246..4447714	-2.80187	0.000188245	-1.4735	0.0301254	0.496624	0.999482
nifJ	NZ_CP048223	464434..467966	-2.74748	0	-2.28878	1.61667e-13	0.397178	0.999482
AXA69_RS16745	NZ_CP048223	complement(3546424..3547295)	-2.72377	0.00292665	-1.88264	0.0130395	0.48723	0.999482
AXA69_RS20715	NZ_CP048223	complement(4430623..4431311)	-2.53354	0.000140725	-0.169059	0.807223	-0.231506	0.999482
AXA69_RS20855	NZ_CP048223	complement(4461385..4461914)	-2.52981	0.00158638	-1.19413	0.125311	0.272827	0.999482
nrfD	NZ_CP048223	complement(3879351..3880300)	-2.52652	0.00580989	-1.3222	0.116453	-0.467903	0.999482
AXA69_RS05650	NZ_CP048223	complement(1182468..1183617)	-2.49925	0.23631	1.91104	0.0823803	-0.18428	0.999482
AXA69_RS20740	NZ_CP048223	4438063..4438757	-2.48406	5.82162e-05	-0.0786098	0.915947	0.0404639	0.999482
hyfB	NZ_CP048223	4438758..4440640	-2.47761	0.000159864	-0.524583	0.413826	0.00255288	0.999482
AXA69_RS18210	NZ_CP048223	complement(3880338..3881017)	-2.44046	0.00956081	-0.559917	0.546708	-0.0808368	0.999482
AXA69_RS04740	NZ_CP048223	992330..993888	-2.43967	0.001415	-0.490166	0.514224	0.896975	0.999482
AXA69_RS20780	NZ_CP048223	4445887..4445977	-2.34944	0.973689	0.113915	0.964566	-0.381693	0.999482
AXA69_RS06935	NZ_CP048223	1440834..1443379	-2.34864	0.00498097	-2.08767	0.00101711	0.490937	0.999482
nrfB	NZ_CP048223	complement(3881015..3881610)	-2.34228	0.0140686	-1.24382	0.130103	0.367129	0.999482
AXA69_RS20470	NZ_CP048223	4366328..4367076	-2.33898	2.50044e-10	-2.31551	2.22919e-08	0.505817	0.999482
AXA69_RS21820	NZ_CP048223	4669454..4669716	-2.32606	0.798115	2.70092	0.0577133	-0.0782556	0.999482
AXA69_RS20480	NZ_CP048223	4367832..4368253	-2.31376	2.0454e-10	-2.61229	1.78742e-14	0.403712	0.999482
AXA69_RS04130	NZ_CP048223	complement(879766..879840)	-2.28214	0.979155	-2.57872	0.481911	2.98557	0.999482
AXA69_RS16475	NZ_CP048223	complement(3479531..3480171)	-2.2759	4.99918e-11	-1.32922	0.00108444	0.822226	0.182379
AXA69_RS08565	NZ_CP048223	1796772..1797967	-2.27471	0.00111014	0.259895	0.707328	1.35625	0.545915
AXA69_RS20760	NZ_CP048223	4443404..4443960	-2.26707	7.64097e-05	0.305405	0.657855	-0.370905	0.999482
AXA69_RS21665	NZ_CP048223	complement(4640853..4641094)	-2.25802	0.00580989	0.0946056	0.917569	0.4216	0.999482
AXA69_RS20800	NZ_CP048223	4452068..4452318	-2.23699	0.0134123	-1.73523	0.0490545	0.0223204	0.999482
selB	NZ_CP048223	4447720..4449638	-2.22194	0.00147351	-0.957167	0.127557	0.520327	0.999482
pepT	NZ_CP048223	complement(3404480..3405702)	-2.16974	0.00311177	-0.152962	0.847466	0.445022	0.999482
AXA69_RS20750	NZ_CP048223	4440643..4441595	-2.16486	2.92195e-05	-0.320843	0.5883	-0.179469	0.999482
AXA69_RS20710	NZ_CP048223	complement(4428443..4430586)	-2.16201	4.38008e-05	-0.519206	0.32696	-0.341333	0.999482
AXA69_RS15375	NZ_CP048223	complement(3237236..3238578)	-2.15379	0.00437607	-0.224996	0.766874	0.782674	0.999482
hypF	NZ_CP048223	4449636..4452061	-2.1389	0.00261111	-0.517344	0.470919	0.525625	0.999482
istB_10	NZ_CP048224	complement(102702..103456)	-2.13174	0.410394	2.57462	6.37082e-05	-0.156894	0.999482
hypD	NZ_CP048223	4452313..4453430	-2.1256	0.00153837	-0.608055	0.364753	0.347133	0.999482
hybE	NZ_CP048223	complement(4460876..4461402)	-2.09096	0.00904762	-0.723288	0.406948	0.543458	0.999482
AXA69_RS20475	NZ_CP048223	4367080..4367831	-2.0515	1.91082e-11	-1.64008	6.9311e-08	0.466359	0.999482
istB_2	NZ_CP048223	complement(286177..286931)	-2.00302	0.545082	3.28935	2.73517e-05	-5.70855	0.853054
hypE	NZ_CP048223	4453517..4454520	-1.98579	0.00039972	-0.313928	0.628911	0.162411	0.999482
AXA69_RS16970	NZ_CP048223	complement(3596598..3597580)	-1.94765	0.00677562	0.843188	0.25807	-2.77582	5.41176e-05
AXA69_RS07630	NZ_CP048223	complement(1590708..1591924)	-1.931	0.0085781	-0.832651	0.168313	0.738417	0.999482
nuoI	NZ_CP048223	4519669..4520210	-1.92265	3.66194e-08	-1.94264	1.9118e-17	0.437681	0.999482
nuoJ	NZ_CP048223	4520222..4520772	-1.91972	1.42865e-11	-2.96113	2.4437e-43	0.593179	0.664686
glpB	NZ_CP048223	complement(3884938..3886217)	-1.9182	0.0441009	-0.28152	0.74618	0.491536	0.999482
AXA69_RS16975	NZ_CP048223	complement(3597946..3598703)	-1.90339	0.00525906	0.841282	0.18533	-0.653391	0.999482
nuoH	NZ_CP048223	4518691..4519658	-1.89662	1.58275e-08	-1.76852	8.10569e-09	0.452055	0.999482
frdA	NZ_CP048223	508769..510552	-1.8842	0.0164038	-0.265949	0.705464	0.357435	0.999482
AXA69_RS16750	NZ_CP048223	complement(3547374..3548368)	-1.84716	0.0225738	-1.56399	0.0079247	0.582653	0.999482
nuoG	NZ_CP048223	4515947..4518693	-1.83676	1.58275e-08	-1.63575	1.69737e-10	0.492256	0.999482
AXA69_RS21140	NZ_CP048223	4511386..4512059	-1.83557	6.57589e-11	-2.67865	1.0123e-32	0.434009	0.999482
nuoL	NZ_CP048223	4521075..4522921	-1.81343	3.22069e-12	-2.06211	1.39276e-13	0.421641	0.999482
AXA69_RS02390	NZ_CP048223	510546..511279	-1.79571	0.0447266	0.146085	0.851044	0.170897	0.999482
AXA69_RS08660	NZ_CP048223	1820088..1820275	-1.79032	0.0137063	-1.49244	0.0071405	0.212158	0.999482
menH	NZ_CP048223	complement(2250530..2251287)	-1.78932	0.00400015	0.475636	0.4378	0.437499	0.999482
nuoC	NZ_CP048223	4512063..4513867	-1.78484	1.85936e-09	-2.07535	2.65472e-15	0.478467	0.999482
AXA69_RS10265	NZ_CP048223	2150922..2151400	-1.77706	2.01095e-05	-1.04536	0.00561638	0.69775	0.999482
AXA69_RS20755	NZ_CP048223	4441676..4443393	-1.77175	0.00120325	-0.236607	0.66933	-0.229691	0.999482
nuoK	NZ_CP048223	4520770..4521077	-1.76808	8.8328e-11	-1.55136	1.39766e-06	0.501153	0.923614
nuoE	NZ_CP048223	4514048..4514508	-1.75198	6.65965e-08	-2.12249	7.80371e-11	0.566442	0.999482
AXA69_RS02005	NZ_CP048223	complement(425846..427128)	-1.75147	0.000494369	-2.866	2.46456e-21	0.634644	0.999482
AXA69_RS12760	NZ_CP048223	2655686..2656308	-1.74825	2.47964e-10	-0.133467	0.728773	0.44472	0.999482
nuoF	NZ_CP048223	4514506..4515890	-1.74536	8.22279e-11	-2.05695	2.40547e-12	0.45519	0.999482
AXA69_RS12100	NZ_CP048223	complement(2513898..2514253)	-1.74323	0.0338017	0.849908	0.257892	-2.4614	0.00200166
hycI	NZ_CP048223	4445182..4445672	-1.71597	6.7845e-05	-0.125632	0.814391	-0.134256	0.999482
nuoM	NZ_CP048223	4522985..4524504	-1.7024	8.08057e-14	-2.08494	2.82454e-09	0.384664	0.999482
nuoN	NZ_CP048223	4524564..4526026	-1.67744	1.09973e-10	-2.48229	3.50528e-25	0.372014	0.999482
rstB	NZ_CP048223	1501249..1502573	-1.67312	4.99616e-07	-0.703219	0.0475508	0.65166	0.702182
AXA69_RS09940	NZ_CP048223	2078122..2078366	-1.64193	0.0199778	-0.757611	0.198542	0.722946	0.999482
AXA69_RS23170	NZ_CP048223	1412357..1412532	-1.64013	0.163858	-0.766609	0.4378	0.351308	0.999482
AXA69_RS03670	NZ_CP048223	complement(766383..766660)	-1.63508	1.13569e-05	-1.03408	0.0129899	0.648456	0.81312
P11_RF00625	NZ_CP048223	complement(1003314..1003437)	-1.63076	0.981613	0.898199	0.727606	2.17538	0.999482
AXA69_RS21405	NZ_CP048223	complement(4572869..4574343)	-1.62899	0.01898	-1.00807	0.0515362	0.621096	0.999482
nrfA	NZ_CP048223	complement(3881665..3883106)	-1.5991	0.159621	-1.60325	0.00669567	0.341012	0.999482
AXA69_RS04815	NZ_CP048223	complement(1012690..1013267)	-1.59713	0.0338017	0.238243	0.739444	0.422764	0.999482
AXA69_RS14565	NZ_CP048223	3062472..3062544	-1.59363	0.981613	-1.79438	0.646824	0.373785	0.999482
AXA69_RS08350	NZ_CP048223	1756529..1756604	-1.59363	0.981613	0.898201	0.722753	-1.63493	0.999482
AXA69_RS09530	NZ_CP048223	1982972..1983046	-1.59363	0.981613	0.898201	0.722469	-1.63493	0.999482
sX6_RF02225_2	NZ_CP048223	2089923..2090007	-1.59363	0.981613	-1.79438	0.646824	-1.63493	0.999482
AXA69_RS11805	NZ_CP048223	2453071..2453145	-1.59363	0.981613	0.105716	0.973076	-1.63493	0.999482
AXA69_RS06655	NZ_CP048223	complement(1376427..1376518)	-1.59345	0.981613	-1.79422	0.63818	-1.63475	0.999482
rnk_pseudo_RF01772_2	NZ_CP048223	complement(1612963..1613042)	-1.59345	0.981613	0.898337	0.7301	-1.63475	0.999482
TPP_RF00059_2	NZ_CP048223	complement(2648893..2648953)	-1.59345	0.981613	-1.79422	0.639269	-1.63475	0.999482
AXA69_RS22015	NZ_CP048223	complement(4700175..4700249)	-1.59345	0.981613	0.105852	0.973076	-1.63475	0.999482
PrrB_RsmZ_RF00166_3	NZ_CP048223	2416725..2416833	-1.59345	0.981613	1.78222	0.412917	0.3743	0.999482
AXA69_RS00070	NZ_CP048223	complement(10451..10525)	-1.59344	0.981613	-1.79419	0.639366	-1.63474	0.999482
AXA69_RS06440	NZ_CP048223	complement(1331929..1332003)	-1.59344	0.981613	0.898401	0.724079	-1.63474	0.999482
AXA69_RS03880	NZ_CP048223	complement(825510..825584)	-1.59344	0.981613	-1.79419	0.639401	0.3742	0.999482
AXA69_RS07500	NZ_CP048223	complement(1561889..1561963)	-1.59344	0.981613	1.42571	0.548724	0.3742	0.999482
AXA69_RS12800	NZ_CP048223	complement(2665475..2665974)	-1.58402	0.0137063	-0.424177	0.436056	0.679314	0.999482
AXA69_RS12090	NZ_CP048223	complement(2512035..2513065)	-1.58281	0.490481	-0.894556	0.452997	-1.18991	0.999482
nhaD	NZ_CP048223	3606282..3607705	-1.56762	0.00581328	-0.178194	0.760509	0.570983	0.999482
AXA69_RS02395	NZ_CP048223	511297..511694	-1.56028	0.029792	-0.54297	0.355416	0.0706512	0.999482
crcB	NZ_CP048223	complement(1634773..1635149)	-1.5555	3.22069e-12	-2.06661	6.50727e-12	0.577847	0.220331
AXA69_RS16760	NZ_CP048223	complement(3549045..3549460)	-1.55331	0.0209382	-0.0553651	0.936262	0.606652	0.999482
istA_6	NZ_CP048223	complement(1988775..1990315)	-1.54848	0.981613	3.4361	0.11049	4.07136	0.570286
AXA69_RS21135	NZ_CP048223	4510952..4511355	-1.53781	1.58275e-08	-1.84498	4.4133e-15	0.452083	0.999482
Leu_leader_RF00512_9	NZ_CP048223	complement(3840248..3840381)	-1.53181	0.754759	-1.94516	0.115334	0.845861	0.999482
AXA69_RS03400	NZ_CP048223	714496..715220	-1.50728	2.28921e-05	-1.14814	0.00110966	0.526298	0.999482
feoB	NZ_CP048223	complement(4641092..4643361)	-1.50625	0.0697354	-0.0436068	0.950934	0.648542	0.999482
kup	NZ_CP048223	4435671..4437496	-1.49275	5.37987e-10	-1.19133	4.89202e-05	0.212766	0.999482
AXA69_RS20770	NZ_CP048223	4444769..4445181	-1.47212	0.00126918	0.0246612	0.973076	-0.124594	0.999482
pflB	NZ_CP048223	complement(3840310..3842597)	-1.466	0.0526267	-0.0752525	0.917643	0.449087	0.999482
AXA69_RS21725	NZ_CP048223	4652511..4653568	-1.46163	0.126673	1.04622	0.0808711	-1.70473	0.119772
nrfE	NZ_CP048223	complement(3877137..3879085)	-1.44923	0.0592224	-0.517677	0.459474	-0.279904	0.999482
AXA69_RS04300	NZ_CP048223	complement(907409..909033)	-1.44877	6.7845e-05	-1.63682	2.24891e-05	0.688931	0.702182
adhE	NZ_CP048223	4556996..4559670	-1.44372	0.0766901	0.551282	0.375702	0.256574	0.999482
AXA69_RS23185	NZ_CP048223	complement(1735170..1735315)	-1.43251	0.127287	-1.02499	0.270922	-0.237462	0.999482
AXA69_RS19330	NZ_CP048223	complement(4111416..4111783)	-1.4248	0.0242876	-0.768464	0.118793	0.324156	0.999482
AXA69_RS14485	NZ_CP048223	complement(3045735..3046282)	-1.41623	0.0348255	0.284212	0.589243	0.655196	0.999482
nrdD	NZ_CP048223	complement(374875..376991)	-1.41587	0.0684293	-0.139784	0.838215	0.916828	0.999482
whalefall-1_RF01762	NZ_CP048223	complement(4455837..4455949)	-1.40834	0.91403	0.00104428	0.999346	-0.723541	0.999482
AXA69_RS21285	NZ_CP048223	4544698..4545956	-1.39899	9.49043e-05	-2.3301	1.37086e-16	0.439253	0.999482
rstA	NZ_CP048223	1500504..1501210	-1.39645	0.000107047	-1.26735	1.09175e-05	0.578706	0.999482
istB_1	NZ_CP048223	complement(113823..114577)	-1.37924	0.874876	3.13	0.000192497	0.224232	0.999482
AXA69_RS13615	NZ_CP048223	2842694..2843553	-1.37863	8.1138e-05	-0.191993	0.544643	0.376836	0.999482
AXA69_RS16755	NZ_CP048223	3548559..3549097	-1.37727	0.0235261	-1.05548	0.0144214	0.549433	0.999482
napA	NZ_CP048223	3377095..3379583	-1.37416	0.11556	-0.854721	0.156809	0.327868	0.999482
AXA69_RS08455	NZ_CP048223	1772516..1773702	-1.37326	0.0457566	0.0601104	0.935429	0.481273	0.999482
AXA69_RS12095	NZ_CP048223	complement(2513216..2513793)	-1.33936	0.44268	0.647493	0.334518	-2.71358	0.00446902
AXA69_RS09085	NZ_CP048223	1905880..1906331	-1.30263	0.029792	-0.39692	0.417791	0.411567	0.999482
AXA69_RS17240	NZ_CP048223	complement(3662210..3663240)	-1.2914	0.630615	-1.60561	0.094247	-0.194745	0.999482
AXA69_RS09960	NZ_CP048223	2080604..2080905	-1.2792	0.0300001	0.52103	0.299323	0.265588	0.999482
AXA69_RS11835	NZ_CP048223	complement(2458757..2459436)	-1.26152	0.00025485	-0.808506	0.0154744	0.295841	0.999482
AXA69_RS20765	NZ_CP048223	4443961..4444775	-1.24974	0.0105754	0.384489	0.379001	-0.108963	0.999482
AXA69_RS09765	NZ_CP048223	2036124..2037124	-1.24757	0.0778407	0.303229	0.593148	0.475187	0.999482
AXA69_RS18895	NZ_CP048223	complement(4024759..4024834)	-1.23973	0.979155	0.663036	0.699671	-0.433714	0.999482
AXA69_RS23190	NZ_CP048223	complement(1768409..1768569)	-1.23905	0.0872345	0.729422	0.104583	1.12923	0.449259
tatA_2	NZ_CP048223	2080428..2080588	-1.23452	0.0261869	-0.160445	0.770714	0.25712	0.999482
AXA69_RS02135	NZ_CP048223	complement(445290..447121)	-1.23267	0.0429731	-0.531228	0.274898	0.60284	0.999482
AXA69_RS10895	NZ_CP048223	complement(2283571..2283965)	-1.22007	0.110657	-0.820705	0.136051	0.0926422	0.999482
AXA69_RS18635	NZ_CP048223	complement(3969057..3969514)	-1.21883	0.91403	0.872509	0.480159	-1.5108	0.999482
AXA69_RS04305	NZ_CP048223	909180..909688	-1.20631	1.15723e-05	-1.03224	6.252e-05	0.616347	0.399366
torA	NZ_CP048223	1364590..1367069	-1.20323	0.0533093	0.103837	0.864672	0.488322	0.999482
aerA	NZ_CP048223	2151703..2153180	-1.19995	0.00262701	0.330517	0.410265	0.320718	0.999482
AXA69_RS03890	NZ_CP048223	complement(825755..827298)	-1.19666	0.12102	0.612537	0.283359	-1.80047	0.00782942
rrf_3	NZ_CP048223	complement(1558520..1558633)	-1.18783	0.345181	-6.2953	7.63107e-13	-1.79121	0.0779615
glpA	NZ_CP048223	complement(3886215..3887908)	-1.18702	0.0859424	0.327368	0.603435	0.974834	0.684746
AXA69_RS12105	NZ_CP048223	complement(2514401..2515323)	-1.1867	0.266038	1.11988	0.0451649	-1.02787	0.999482
AXA69_RS12110	NZ_CP048223	complement(2515651..2516078)	-1.18561	0.120663	-0.0326345	0.963352	0.229473	0.999482
AXA69_RS16705	NZ_CP048223	complement(3538449..3538894)	-1.17733	0.0928338	0.828916	0.0374316	0.464752	0.999482
AXA69_RS21035	NZ_CP048223	4495495..4496432	-1.17431	0.0460275	-1.17267	0.00522941	0.66394	0.999482
AXA69_RS21125	NZ_CP048223	4509014..4509771	-1.16293	9.54817e-07	-0.10309	0.71891	0.508665	0.511855
AXA69_RS20545	NZ_CP048223	4383315..4383775	-1.16106	0.00352452	-1.21824	0.000299164	0.491731	0.999482
dhaR	NZ_CP048223	complement(1995287..1997187)	-1.15773	0.128302	-0.140911	0.812298	0.490008	0.999482
rrf_7	NZ_CP048223	1862706..1862819	-1.15569	0.168024	-3.06303	2.67733e-06	-2.11155	0.00146454
AXA69_RS04145	NZ_CP048223	complement(880053..880127)	-1.15101	0.973689	4.18553	3.65631e-05	-0.100905	0.999482
AXA69_RS02145	NZ_CP048223	448137..448861	-1.14947	0.120663	-0.813498	0.0983294	0.512766	0.999482
AXA69_RS01785	NZ_CP048223	complement(374545..374819)	-1.14592	0.338948	1.72958	0.00590177	0.871338	0.999482
AXA69_RS14110	NZ_CP048223	2952484..2953778	-1.14438	0.044254	-1.69331	3.44772e-06	0.484866	0.999482
AXA69_RS20705	NZ_CP048223	complement(4427963..4428360)	-1.1302	0.0248002	-0.239348	0.720771	0.182192	0.999482
AXA69_RS01590	NZ_CP048223	337623..337870	-1.1256	0.110852	-0.139883	0.817441	0.467805	0.999482
AXA69_RS22875	NZ_CP048224	151763..151947	-1.12491	0.000335498	-1.50671	4.7727e-06	0.376171	0.999482
glpC	NZ_CP048223	complement(3883684..3884885)	-1.09297	0.526148	-0.351114	0.630066	0.20298	0.999482
AXA69_RS15970	NZ_CP048223	3376702..3376964	-1.08838	0.44268	-1.57164	0.0114367	0.391259	0.999482
AXA69_RS10600	NZ_CP048223	complement(2217918..2219389)	-1.08468	0.159621	-0.12881	0.837837	0.253877	0.999482
AXA69_RS07935	NZ_CP048223	1655449..1656542	-1.08443	0.819026	1.68266	0.0514404	0.340415	0.999482
AXA69_RS08435	NZ_CP048223	complement(1768555..1769453)	-1.06767	0.238423	0.588887	0.126755	0.903214	0.999482
AXA69_RS15445	NZ_CP048223	complement(3257758..3257972)	-1.06447	0.381677	2.2659	7.79573e-06	0.418289	0.999482
AXA69_RS16965	NZ_CP048223	complement(3595789..3596402)	-1.0588	0.220429	1.69408	0.000708082	-0.955239	0.804259
rrf_9	NZ_CP048223	2456401..2456514	-1.05251	0.258597	-2.84173	0.00066832	-1.68358	0.0233651
hypA	NZ_CP048223	4454531..4454871	-1.04085	0.51698	-0.407471	0.662804	0.0416157	0.999482
malG	NZ_CP048223	3464246..3465135	-1.03794	0.302066	-0.568597	0.311814	0.136298	0.999482
AXA69_RS06800	NZ_CP048223	complement(1406764..1408169)	-1.02972	0.119714	0.0792947	0.897471	0.0907316	0.999482
malF	NZ_CP048223	3462581..3464232	-1.02882	0.240744	-0.426392	0.401645	0.212942	0.999482
AXA69_RS19910	NZ_CP048223	4232286..4232971	-1.02669	0.0684293	-0.898439	0.0213553	0.340566	0.999482
glpQ	NZ_CP048223	3442640..3443721	-1.02649	0.324186	0.0197489	0.975635	1.05897	0.665221
AXA69_RS02140	NZ_CP048223	447418..448139	-1.02001	0.280797	-1.20482	0.0118134	0.615325	0.999482
AXA69_RS05685	NZ_CP048223	complement(1189129..1189643)	-1.01941	0.178418	0.0153189	0.978722	0.497659	0.999482
hypB	NZ_CP048223	4454874..4455712	-1.01354	0.045098	-0.509155	0.265304	0.0360574	0.999482
AXA69_RS20495	NZ_CP048223	complement(4370841..4372207)	-0.989456	0.413426	0.860798	0.106829	0.141311	0.999482
AXA69_RS11265	NZ_CP048223	complement(2355609..2355934)	-0.977467	0.920979	1.0346	0.470919	-0.0489705	0.999482
AXA69_RS08360	NZ_CP048223	1756752..1756836	-0.971959	0.980726	-2.0997	0.304421	-1.77793	0.999482
AXA69_RS10260	NZ_CP048223	2150419..2150834	-0.964135	0.0624537	2.1915	6.42549e-11	-0.479221	0.999482
AXA69_RS13540	NZ_CP048223	complement(2828678..2828826)	-0.952981	0.188757	-0.255264	0.56304	0.625982	0.999482
AXA69_RS08270	NZ_CP048223	complement(1735303..1735733)	-0.951258	0.00281704	0.731947	0.0422665	0.472901	0.999482
AXA69_RS04775	NZ_CP048223	1000858..1003280	-0.948372	0.0827292	-0.416957	0.290699	0.489065	0.999482
AXA69_RS13260	NZ_CP048223	2770219..2771564	-0.947197	0.00067721	0.102829	0.782672	0.204796	0.999482
AXA69_RS06985	NZ_CP048223	1452391..1452692	-0.946809	0.243972	-0.900499	0.0729969	0.308092	0.999482
AXA69_RS08870	NZ_CP048223	1857346..1858889	-0.942022	0.380393	0.478846	0.416389	-1.6635	0.0158842
AXA69_RS21130	NZ_CP048223	4509747..4510624	-0.93792	0.0024926	-0.840745	0.000668053	0.365302	0.999482
argF	NZ_CP048223	complement(1408293..1409296)	-0.937069	0.322877	0.287408	0.617925	0.0737009	0.999482
AXA69_RS21200	NZ_CP048223	complement(4526224..4528061)	-0.931209	0.029792	0.664488	0.0107724	0.292386	0.999482
uspE	NZ_CP048223	4233938..4234884	-0.921911	0.298757	0.897193	0.0487104	0.491236	0.999482
AXA69_RS04910	NZ_CP048223	complement(1039169..1039929)	-0.917413	0.381677	1.24826	0.0105701	-0.171368	0.999482
AXA69_RS22435	NZ_CP048224	72127..72596	-0.912688	0.298226	3.6473	1.39025e-25	-0.748537	0.999482
AXA69_RS04175	NZ_CP048223	complement(880682..880756)	-0.909677	0.973689	1.3554	0.290157	-0.603604	0.999482
AXA69_RS04915	NZ_CP048223	complement(1039927..1040588)	-0.901784	0.455353	1.59979	0.000442817	-0.158793	0.999482
AXA69_RS00015	NZ_CP048223	2912..3336	-0.899507	0.937938	1.54941	0.217068	0.00195995	0.999482
AXA69_RS06590	NZ_CP048223	1363437..1364566	-0.898483	0.124761	0.148967	0.745391	0.582302	0.999482
yccX	NZ_CP048223	4135146..4135417	-0.895598	0.520154	0.246262	0.741715	0.3435	0.999482
AXA69_RS12620	NZ_CP048223	complement(2620289..2621607)	-0.894704	0.634792	-0.691172	0.160413	0.228504	0.999482
AXA69_RS03395	NZ_CP048223	complement(713070..714046)	-0.890615	0.361864	0.0969124	0.876914	-0.809548	0.999482
AXA69_RS03570	NZ_CP048223	752007..754108	-0.888445	0.287704	0.163225	0.732614	0.479558	0.999482
ansB	NZ_CP048223	1162658..1163715	-0.882044	0.284755	0.0586345	0.921115	0.0821956	0.999482
grcA	NZ_CP048223	425359..425738	-0.874512	0.302066	-0.0567473	0.917747	0.341124	0.999482
AXA69_RS11240	NZ_CP048223	complement(2351759..2352081)	-0.872927	0.951409	1.29574	0.290235	-0.701309	0.999482
AXA69_RS18765	NZ_CP048223	3996600..3996739	-0.869392	0.236798	0.733253	0.0893604	0.616669	0.999482
viaA	NZ_CP048223	complement(905954..907407)	-0.864045	0.0037446	-0.371659	0.274359	0.524001	0.693795
napG	NZ_CP048223	3379601..3380334	-0.861797	0.54372	-0.611505	0.296791	-0.0151502	0.999482
arnC	NZ_CP048223	complement(2767818..2768794)	-0.854616	0.00145047	-0.383944	0.240454	0.429269	0.999482
cadC	NZ_CP048223	2942866..2944400	-0.844731	0.490481	-0.895638	0.0923344	0.713142	0.999482
AXA69_RS22560	NZ_CP048224	complement(95430..95959)	-0.841596	0.0122425	0.63856	0.0855075	0.594035	0.557409
AXA69_RS19700	NZ_CP048223	4189196..4189812	-0.840896	0.973689	3.19593	5.74597e-05	-0.319204	0.999482
AXA69_RS21965	NZ_CP048223	4693063..4693943	-0.835949	0.923512	2.61248	0.0104388	-0.528112	0.999482
leuA_2	NZ_CP048223	complement(4618147..4619804)	-0.833971	0.380393	1.18057	0.0989272	-0.446446	0.999482
AXA69_RS09655	NZ_CP048223	2008135..2009744	-0.832552	0.00437607	0.460462	0.155537	0.425437	0.999482
cadA_2	NZ_CP048223	4229606..4231998	-0.831613	0.380393	-0.568082	0.255642	0.199546	0.999482
AXA69_RS09215	NZ_CP048223	complement(1930709..1931289)	-0.829261	0.0171366	0.947075	0.00497121	0.112876	0.999482
ccoS	NZ_CP048223	4232114..4232301	-0.826628	0.302066	-0.401392	0.422525	0.290951	0.999482
napH	NZ_CP048223	3380332..3381206	-0.825998	0.490481	-0.817383	0.134377	-0.00789587	0.999482
rrf_8	NZ_CP048223	1986302..1986415	-0.825948	0.506193	-3.23213	6.55129e-05	-1.84301	0.00269696
AXA69_RS10655	NZ_CP048223	complement(2231567..2232477)	-0.821133	0.17483	0.487875	0.260961	0.144861	0.999482
AXA69_RS08260	NZ_CP048223	1733670..1734106	-0.818695	0.264811	-0.111286	0.766174	0.142718	0.999482
AXA69_RS23295	NZ_CP048223	4669263..4669438	-0.817239	0.874876	-1.81458	0.102045	-0.840299	0.999482
AXA69_RS02810	NZ_CP048223	complement(591776..592806)	-0.805139	0.973689	-0.727411	0.467927	-0.325203	0.999482
pspA_1	NZ_CP048223	complement(1091648..1092279)	-0.797835	0.0675245	0.891198	0.00179353	0.922921	0.0632572
AXA69_RS05680	NZ_CP048223	complement(1188449..1188666)	-0.794875	0.979155	-0.440232	0.762655	-0.780819	0.999482
AXA69_RS20725	NZ_CP048223	4432348..4433045	-0.791877	0.912563	1.4805	0.0306809	-1.37045	0.804259
Phe_leader_RF01859_2	NZ_CP048223	complement(2841450..2841557)	-0.781089	0.912563	0.975251	0.198999	1.33988	0.675596
AXA69_RS05460	NZ_CP048223	1144610..1144694	-0.777519	0.981613	0.255395	0.870334	-0.222972	0.999482
arcC	NZ_CP048223	complement(1409400..1410325)	-0.773427	0.490481	0.588021	0.177284	0.212784	0.999482
deoA	NZ_CP048223	2402009..2403339	-0.770448	0.621404	-0.145257	0.803357	0.387095	0.999482
AXA69_RS04570	NZ_CP048223	961779..962101	-0.764876	0.514787	1.5269	0.000260663	0.325715	0.999482
AXA69_RS19610	NZ_CP048223	complement(4175133..4175800)	-0.763353	0.134741	0.524549	0.22344	-0.0509644	0.999482
AXA69_RS10500	NZ_CP048223	complement(2195681..2196459)	-0.759144	0.156309	-0.258669	0.525453	0.200497	0.999482
AXA69_RS23215	NZ_CP048223	complement(2082585..2082730)	-0.757561	0.713615	-1.02231	0.227844	-0.0407606	0.999482
AXA69_RS16895	NZ_CP048223	3580690..3581228	-0.756094	0.338019	1.33759	0.00023853	0.378507	0.999482
AXA69_RS23025	NZ_CP048225	1845..3496	-0.751104	0.385546	1.67485	1.21441e-05	-0.182597	0.999482
AXA69_RS13240	NZ_CP048223	complement(2764938..2765836)	-0.750093	0.0762112	-0.429257	0.309094	0.342625	0.999482
AXA69_RS23095	NZ_CP048226	complement(4777..5000)	-0.749042	0.57586	2.6643	3.60426e-07	-1.36653	0.0719009
malE	NZ_CP048223	3461324..3462504	-0.744585	0.455353	-0.031438	0.956724	0.26692	0.999482
AXA69_RS03405	NZ_CP048223	complement(715296..716203)	-0.742549	0.792068	-2.51689	2.98499e-27	-0.305813	0.999482
AXA69_RS23310	NZ_CP048227	5680..5912	-0.741396	0.312887	0.880998	0.0118134	-0.1158	0.999482
AXA69_RS16135	NZ_CP048223	3408958..3409145	-0.741042	0.293792	0.299648	0.493442	0.135951	0.999482
AXA69_RS08965	NZ_CP048223	1879599..1879717	-0.731106	0.981613	0.133425	0.936303	-0.264739	0.999482
AXA69_RS23285	NZ_CP048223	complement(4576333..4576502)	-0.731042	0.980899	0.00459679	0.998525	-0.475966	0.999482
AXA69_RS13010	NZ_CP048223	complement(2712275..2715162)	-0.731036	0.485395	0.304306	0.405001	0.0525883	0.999482
AXA69_RS04785	NZ_CP048223	1007791..1008200	-0.725513	0.380393	1.44741	2.63507e-05	0.341157	0.999482
AXA69_RS01980	NZ_CP048223	complement(422103..422650)	-0.722956	0.363561	0.220819	0.616651	0.391295	0.999482
AXA69_RS19145	NZ_CP048223	4071210..4072711	-0.722858	0.421938	0.5633	0.422923	0.011486	0.999482
focA	NZ_CP048223	complement(3842638..3843485)	-0.720383	0.485395	-0.722043	0.0493231	0.122097	0.999482
AXA69_RS15235	NZ_CP048223	3209953..3210500	-0.718771	0.912563	1.03883	0.339228	-0.145155	0.999482
livH	NZ_CP048223	1603563..1604488	-0.718013	0.292667	-0.104732	0.848225	-0.125805	0.999482
clcA	NZ_CP048223	complement(829112..830505)	-0.709231	0.455353	-0.77245	0.0471301	0.413348	0.999482
tapO	NZ_CP048223	complement(486148..486746)	-0.706728	0.485395	1.25284	0.000593951	0.223784	0.999482
ugpC	NZ_CP048223	3465327..3466462	-0.705419	0.478358	-0.0746869	0.882804	-0.231727	0.999482
AXA69_RS08255	NZ_CP048223	1733163..1733575	-0.701071	0.0922382	-0.364649	0.294708	0.0367565	0.999482
AXA69_RS02400	NZ_CP048223	511707..512062	-0.697066	0.582062	0.57457	0.175346	0.106372	0.999482
AXA69_RS10170	NZ_CP048223	complement(2128302..2128504)	-0.696786	0.525244	-0.0548738	0.917643	0.625405	0.999482
AXA69_RS21825	NZ_CP048223	4669774..4669982	-0.694879	0.981613	2.11039	0.094247	-0.0786727	0.999482
AXA69_RS11250	NZ_CP048223	complement(2354343..2354605)	-0.694646	0.973689	0.934808	0.461811	0.20309	0.999482
AXA69_RS10650	NZ_CP048223	complement(2230818..2231569)	-0.684682	0.754759	0.068408	0.904991	0.317275	0.999482
AXA69_RS00895	NZ_CP048223	192928..194822	-0.683316	0.661779	-0.33116	0.542801	0.391719	0.999482
raiA	NZ_CP048223	complement(3345591..3345928)	-0.682007	0.660554	0.970078	0.0308333	0.441839	0.999482
arnB	NZ_CP048223	complement(2768802..2769937)	-0.679391	0.105604	-0.330243	0.295337	0.267502	0.999482
AXA69_RS04290	NZ_CP048223	905123..906006	-0.676923	0.0353869	-0.455969	0.125825	0.422244	0.999482
AXA69_RS18195	NZ_CP048223	complement(3876571..3877139)	-0.67303	0.819026	-0.481672	0.515335	-0.29422	0.999482
fdhD	NZ_CP048223	complement(4424649..4425472)	-0.672727	0.253514	0.195678	0.655958	0.146558	0.999482
AXA69_RS09630	NZ_CP048223	complement(2003461..2004908)	-0.672371	0.587871	-0.713336	0.0689552	0.297856	0.999482
AXA69_RS10570	NZ_CP048223	2212401..2214016	-0.670727	0.407055	-0.044636	0.936805	0.0281886	0.999482
napF	NZ_CP048223	3376164..3376672	-0.667474	0.798115	-2.06417	9.49906e-07	0.126043	0.999482
emrD	NZ_CP048223	3518982..3520180	-0.666992	0.644924	-0.567471	0.180611	0.273693	0.999482
menB	NZ_CP048223	complement(2249507..2250354)	-0.666698	0.592899	0.0394134	0.944997	0.164017	0.999482
AXA69_RS07265	NZ_CP048223	complement(1508588..1509702)	-0.663063	0.485395	0.414437	0.269579	0.194236	0.999482
AXA69_RS10350	NZ_CP048223	complement(2167514..2168151)	-0.662467	0.0905357	-1.58155	1.91981e-07	0.346341	0.999482
udp	NZ_CP048223	3219473..3220227	-0.660761	0.511181	-1.09538	0.00318719	0.656692	0.999482
AXA69_RS07240	NZ_CP048223	1502629..1502810	-0.660005	0.78801	-0.486332	0.531297	0.346836	0.999482
AXA69_RS11855	NZ_CP048223	2465337..2467495	-0.659456	0.502232	0.126685	0.769616	0.0475892	0.999482
AXA69_RS03275	NZ_CP048223	complement(692769..693109)	-0.657891	0.42469	1.58351	1.7993e-06	0.135238	0.999482
AXA69_RS04820	NZ_CP048223	complement(1013418..1014943)	-0.656907	0.563745	0.393077	0.388431	0.383096	0.999482
AXA69_RS08910	NZ_CP048223	1864282..1865231	-0.656596	0.130659	-0.493918	0.07568	0.269718	0.999482
AXA69_RS03430	NZ_CP048223	719532..719959	-0.654011	0.610697	0.301806	0.58858	0.4181	0.999482
AXA69_RS14380	NZ_CP048223	3017745..3019903	-0.652055	0.338019	-0.155736	0.723889	0.291763	0.999482
flpC	NZ_CP048223	3208556..3209940	-0.647005	0.91403	2.34248	0.00201547	0.262513	0.999482
AXA69_RS06495	NZ_CP048223	complement(1340928..1341643)	-0.646302	0.427109	-0.0148042	0.973195	-0.129152	0.999482
AXA69_RS12615	NZ_CP048223	complement(2619003..2620087)	-0.645193	0.110852	-1.30506	5.2588e-08	0.319267	0.999482
AXA69_RS12695	NZ_CP048223	2640354..2640802	-0.643488	0.576885	-0.122491	0.825053	-0.151096	0.999482
AXA69_RS15495	NZ_CP048223	complement(3266207..3266808)	-0.642417	0.369866	-0.21875	0.651799	0.14757	0.999482
Leu_leader_RF00512_5	NZ_CP048223	2655308..2655455	-0.642341	0.861612	-0.328902	0.74452	0.233917	0.999482
tapN	NZ_CP048223	complement(486744..487321)	-0.640577	0.650335	1.19177	0.00137402	0.37421	0.999482
AXA69_RS07685	NZ_CP048223	1604486..1605753	-0.640192	0.490481	-0.302589	0.502328	0.0602369	0.999482
AXA69_RS03410	NZ_CP048223	complement(716198..717288)	-0.640149	0.91403	-3.4426	3.52383e-36	-0.114406	0.999482
AXA69_RS03815	NZ_CP048223	complement(810998..811968)	-0.634504	0.103957	-1.17256	6.73382e-06	0.276954	0.999482
AXA69_RS17815	NZ_CP048223	3782495..3783384	-0.634044	0.23529	0.34668	0.369196	0.0578667	0.999482
AXA69_RS01290	NZ_CP048223	complement(273815..276138)	-0.631382	0.396936	-0.300132	0.449232	0.500641	0.999482
AXA69_RS13590	NZ_CP048223	2839103..2839722	-0.630341	0.630615	0.00651071	0.993587	-0.0161225	0.999482
nrdG	NZ_CP048223	complement(374030..374541)	-0.628171	0.821748	0.635521	0.179621	0.588611	0.999482
AXA69_RS04920	NZ_CP048223	complement(1040794..1041458)	-0.627458	0.814008	2.79701	1.41585e-11	0.0706026	0.999482
nhaC	NZ_CP048223	1145583..1146991	-0.627157	0.951562	-2.38947	4.54802e-07	-0.41498	0.999482
AXA69_RS04745	NZ_CP048223	994113..995428	-0.625888	0.650335	1.05142	0.0259261	-0.0442756	0.999482
AXA69_RS20550	NZ_CP048223	complement(4383792..4384543)	-0.624382	0.11557	1.03038	0.00237347	0.0963683	0.999482
AXA69_RS07305	NZ_CP048223	complement(1517148..1518793)	-0.62337	0.570562	-0.321507	0.526771	-0.240536	0.999482
AXA69_RS12145	NZ_CP048223	complement(2520732..2521546)	-0.622212	0.819026	0.647702	0.14014	-0.679471	0.999482
AXA69_RS13230	NZ_CP048223	complement(2762882..2763225)	-0.621459	0.382492	0.294184	0.538086	0.17802	0.999482
AXA69_RS03810	NZ_CP048223	809569..810965	-0.618689	0.375559	-1.69586	7.8634e-10	0.234197	0.999482
AXA69_RS23265	NZ_CP048223	4036947..4037086	-0.618666	0.455353	1.26275	0.000195505	0.240529	0.999482
AXA69_RS09050	NZ_CP048223	complement(1897242..1898737)	-0.616091	0.661779	-0.264568	0.523192	-0.122551	0.999482
leuA_1	NZ_CP048223	complement(2653704..2655277)	-0.613377	0.478358	-0.127275	0.78807	0.243138	0.999482
AXA69_RS16455	NZ_CP048223	3475974..3476746	-0.612808	0.91403	0.313789	0.56497	0.18101	0.999482
AXA69_RS20720	NZ_CP048223	4431903..4432213	-0.608999	0.657184	1.53362	0.00013719	-0.544398	0.999482
AXA69_RS16300	NZ_CP048223	complement(3440740..3440945)	-0.603904	0.981613	2.71938	0.00595063	-0.104016	0.999482
AXA69_RS05180	NZ_CP048223	complement(1091439..1091644)	-0.603895	0.296902	0.0487	0.933893	0.611561	0.570286
AXA69_RS15990	NZ_CP048223	3381207..3381661	-0.603343	0.819026	-0.306747	0.582616	0.147818	0.999482
AXA69_RS12550	NZ_CP048223	2607004..2607542	-0.603126	0.576885	-0.226817	0.596559	0.0640356	0.999482
norR	NZ_CP048223	1595336..1596864	-0.601254	0.296659	0.942875	0.00112272	0.208238	0.999482
AXA69_RS12505	NZ_CP048223	complement(2595686..2596716)	-0.598892	0.973689	1.20076	0.0817121	-0.628445	0.999482
AXA69_RS19170	NZ_CP048223	complement(4076965..4077113)	-0.597852	0.979155	1.42358	0.174252	-0.398987	0.999482
AXA69_RS07920	NZ_CP048223	1652288..1652907	-0.597081	0.57586	2.40522	3.5057e-17	-0.0573177	0.999482
AXA69_RS22505	NZ_CP048224	complement(85065..85411)	-0.596833	0.88891	2.28598	3.50396e-10	-1.43265	0.0719009
CsrC_RF00084_4	NZ_CP048223	complement(2058956..2059069)	-0.596381	0.981613	-3.16807	0.0892455	0.251329	0.999482
AXA69_RS21675	NZ_CP048223	complement(4643359..4643585)	-0.596303	0.814008	0.2802	0.527799	0.524622	0.999482
pspG	NZ_CP048223	complement(1091174..1091391)	-0.595785	0.427109	0.363948	0.321221	0.541928	0.999482
AXA69_RS05000	NZ_CP048223	complement(1054186..1054511)	-0.59351	0.867233	1.1768	0.0346777	0.31548	0.999482
AXA69_RS20700	NZ_CP048223	complement(4425486..4427599)	-0.591628	0.380393	-0.400101	0.280003	0.188523	0.999482
AXA69_RS05125	NZ_CP048223	complement(1083117..1083790)	-0.591003	0.427109	-0.0950494	0.839992	0.152278	0.999482
AXA69_RS18175	NZ_CP048223	3872330..3873357	-0.59076	0.673507	-0.0144145	0.980074	-0.0144536	0.999482
AXA69_RS21815	NZ_CP048223	4668743..4669194	-0.590675	0.981613	0.490622	0.704725	-0.997711	0.999482
AXA69_RS11280	NZ_CP048223	complement(2356637..2357772)	-0.589616	0.867233	0.959653	0.12207	0.075666	0.999482
AXA69_RS08570	NZ_CP048223	complement(1798048..1799171)	-0.587683	0.886202	-0.0338479	0.961409	0.459934	0.999482
AXA69_RS04535	NZ_CP048223	complement(953934..954337)	-0.587274	0.409921	1.10955	0.00416495	0.0165121	0.999482
AXA69_RS12710	NZ_CP048223	2644066..2645435	-0.586511	0.330868	1.01391	0.0038407	0.0152733	0.999482
AXA69_RS22510	NZ_CP048224	complement(85412..85983)	-0.583124	0.485395	2.19818	3.66447e-08	-0.882528	0.138326
glgC_2	NZ_CP048223	complement(4411774..4413047)	-0.582977	0.819026	0.664917	0.12537	0.179316	0.999482
AXA69_RS14960	NZ_CP048223	complement(3151317..3152356)	-0.581337	0.338019	-0.833007	0.0170343	0.301902	0.999482
AXA69_RS06765	NZ_CP048223	complement(1399560..1401448)	-0.577428	0.587871	0.655057	0.0898897	-0.0807793	0.999482
pykF_1	NZ_CP048223	complement(3030681..3032092)	-0.575679	0.8031	-0.151461	0.770141	0.248258	0.999482
AXA69_RS11035	NZ_CP048223	2311355..2313807	-0.572844	0.847087	0.392146	0.356037	0.0368772	0.999482
AXA69_RS03920	NZ_CP048223	complement(832956..833857)	-0.572293	0.469078	-1.26116	0.000288437	0.422439	0.999482
AXA69_RS06435	NZ_CP048223	complement(1328802..1331690)	-0.571772	0.909159	2.40489	2.5793e-07	-1.36319	0.102314
AXA69_RS10205	NZ_CP048223	complement(2136583..2136953)	-0.571426	0.920979	0.0426216	0.969344	-0.00890912	0.999482
AXA69_RS23030	NZ_CP048225	3535..3821	-0.569208	0.592899	1.42154	2.11662e-07	-0.0785227	0.999482
AXA69_RS05610	NZ_CP048223	1174331..1175022	-0.566173	0.815498	0.191988	0.777891	0.110898	0.999482
aopH	NZ_CP048224	complement(80270..81660)	-0.565502	0.459176	-0.121289	0.695968	0.152595	0.999482
AXA69_RS11810	NZ_CP048223	2453384..2456272	-0.564442	0.912184	2.45055	1.19721e-07	-1.36669	0.0945756
AXA69_RS09535	NZ_CP048223	1983285..1986173	-0.563213	0.912184	2.45437	1.07969e-07	-1.35032	0.102972
AXA69_RS07850	NZ_CP048223	complement(1637190..1640078)	-0.562377	0.912563	2.41287	1.85307e-07	-1.34336	0.112287
puuR	NZ_CP048223	3093357..3093955	-0.562323	0.737887	0.00907395	0.987596	-0.430843	0.999482
norW	NZ_CP048223	complement(1592436..1593601)	-0.561839	0.719646	0.260946	0.595196	0.0148332	0.999482
AXA69_RS13225	NZ_CP048223	complement(2762439..2762884)	-0.56096	0.485395	-0.0674652	0.877007	0.289084	0.999482
AXA69_RS10340	NZ_CP048223	complement(2165197..2165513)	-0.558316	0.69681	-1.31398	0.000308892	0.206101	0.999482
cueR	NZ_CP048223	complement(1533620..1534008)	-0.557598	0.650335	0.0558831	0.907171	0.36171	0.999482
AXA69_RS21415	NZ_CP048223	4576054..4576232	-0.55714	0.973689	1.21055	0.168655	0.363547	0.999482
AXA69_RS12685	NZ_CP048223	2636925..2639813	-0.55693	0.912563	2.45647	1.07617e-07	-1.3666	0.0978561
AXA69_RS00950	NZ_CP048223	205389..206419	-0.556441	0.937938	0.115069	0.900791	-0.116704	0.999482
AXA69_RS08885	NZ_CP048223	1859377..1862265	-0.556406	0.912563	2.46075	8.81258e-08	-1.33653	0.108957
AXA69_RS09550	NZ_CP048223	complement(1986742..1987073)	-0.55534	0.81034	1.51763	3.96402e-05	0.221256	0.999482
AXA69_RS13950	NZ_CP048223	2911939..2913275	-0.555289	0.902177	-0.278915	0.606095	-0.103803	0.999482
AXA69_RS20915	NZ_CP048223	complement(4474877..4475907)	-0.552475	0.920979	1.2121	0.0228129	0.303831	0.999482
rrf_10	NZ_CP048223	2639942..2640055	-0.552237	0.800893	-1.46793	0.0363566	-1.2593	0.0400824
AXA69_RS00845	NZ_CP048223	182680..183278	-0.551258	0.579705	0.618667	0.0986193	0.189164	0.999482
AXA69_RS12675	NZ_CP048223	2634868..2636411	-0.549303	0.754759	2.68664	3.32244e-10	-1.47823	0.00136001
tesB	NZ_CP048223	complement(175297..176159)	-0.547651	0.485395	-0.814716	0.0033409	0.284711	0.999482
AXA69_RS05520	NZ_CP048223	1155713..1157028	-0.542071	0.864291	1.0998	0.0823803	-0.217771	0.999482
yccS	NZ_CP048223	complement(3647776..3649928)	-0.541195	0.835389	-1.16154	0.000366955	0.478262	0.999482
mglB	NZ_CP048223	complement(1418640..1419625)	-0.539375	0.912563	0.0364164	0.944214	0.216688	0.999482
AXA69_RS02295	NZ_CP048223	complement(485621..486150)	-0.537168	0.861612	-0.334017	0.462385	0.260176	0.999482
AXA69_RS15505	NZ_CP048223	3268477..3268769	-0.536087	0.88891	3.13071	2.06434e-21	0.603283	0.999482
tppC	NZ_CP048223	complement(942648..943633)	-0.534216	0.888754	0.495996	0.143688	0.149644	0.999482
AXA69_RS07865	NZ_CP048223	complement(1640566..1642109)	-0.533681	0.819026	3.53667	1.53935e-16	-1.38892	0.00660725
AXA69_RS07170	NZ_CP048223	1490167..1490429	-0.533234	0.485395	1.7626	5.62516e-08	0.178543	0.999482
aceK	NZ_CP048223	complement(3066111..3067837)	-0.531502	0.676152	0.714739	0.0266822	0.121814	0.999482
yjfF	NZ_CP048223	4073725..4074737	-0.531457	0.650335	0.558699	0.198966	0.0616491	0.999482
arsD	NZ_CP048223	complement(1070852..1071294)	-0.530607	0.91403	0.384776	0.636134	0.21425	0.999482
AXA69_RS21365	NZ_CP048223	4563961..4565381	-0.53005	0.802517	0.146842	0.763448	0.444579	0.999482
arcA_1	NZ_CP048223	complement(1410389..1411608)	-0.529804	0.900166	2.0984	6.55945e-05	0.670856	0.999482
AXA69_RS10520	NZ_CP048223	2200717..2201645	-0.529694	0.798115	-0.435771	0.325209	0.267475	0.999482
AXA69_RS13450	NZ_CP048223	complement(2810021..2810592)	-0.526913	0.678185	0.142338	0.819262	0.145517	0.999482
AXA69_RS15695	NZ_CP048223	3316158..3318787	-0.526784	0.825652	0.0556222	0.898891	0.397629	0.999482
AXA69_RS06585	NZ_CP048223	complement(1361100..1363069)	-0.525976	0.656447	-0.170342	0.67086	0.10685	0.999482
rmf	NZ_CP048223	complement(4204587..4204765)	-0.524856	0.790869	-1.07937	0.00393488	0.0436154	0.999482
dauA	NZ_CP048223	3704233..3705968	-0.524045	0.874876	-0.609177	0.1858	0.336422	0.999482
AXA69_RS09665	NZ_CP048223	complement(2010529..2011535)	-0.522902	0.776338	-0.114421	0.875151	0.0752297	0.999482
pfkA	NZ_CP048223	complement(3976555..3977525)	-0.522515	0.87384	-0.430382	0.348646	0.233212	0.999482
tusC	NZ_CP048223	complement(1339677..1340032)	-0.521171	0.650335	-0.00698097	0.989566	-0.156395	0.999482
AXA69_RS12795	NZ_CP048223	2664974..2665413	-0.520227	0.485395	0.0632854	0.880176	0.17003	0.999482
AXA69_RS07165	NZ_CP048223	1488956..1490169	-0.519891	0.592899	0.357444	0.322905	0.077701	0.999482
AXA69_RS15490	NZ_CP048223	complement(3265708..3266225)	-0.519437	0.614877	-0.111147	0.836813	0.189826	0.999482
AXA69_RS16925	NZ_CP048223	3587854..3588941	-0.517617	0.861612	1.0957	0.00625592	0.183373	0.999482
glpD	NZ_CP048223	3441050..3442536	-0.517035	0.752666	1.03229	0.000888337	0.719812	0.665221
AXA69_RS06295	NZ_CP048223	1305080..1305711	-0.515688	0.912563	-0.0714599	0.933375	0.375466	0.999482
AXA69_RS07045	NZ_CP048223	complement(1464018..1465348)	-0.512829	0.767449	-0.0737371	0.875796	-0.160214	0.999482
AXA69_RS14650	NZ_CP048223	complement(3078099..3078613)	-0.510676	0.883067	0.254156	0.63717	-0.197634	0.999482
asnB	NZ_CP048223	complement(3665014..3666677)	-0.507013	0.754759	1.06822	0.00276062	0.116088	0.999482
AXA69_RS14625	NZ_CP048223	complement(3074182..3075212)	-0.504806	0.973689	0.867601	0.346622	-0.590027	0.999482
AXA69_RS07295	NZ_CP048223	complement(1515907..1516847)	-0.50461	0.90299	0.832809	0.0631366	0.0304869	0.999482
AXA69_RS21730	NZ_CP048223	4653699..4655173	-0.503395	0.951409	1.6881	0.000315268	-2.3241	7.80257e-05
AXA69_RS06025	NZ_CP048223	1259693..1260842	-0.503281	0.979155	1.37123	0.29193	0.430648	0.999482
AXA69_RS19715	NZ_CP048223	4192466..4193142	-0.502186	0.790869	0.93251	0.0141078	-0.0443507	0.999482
AXA69_RS21330	NZ_CP048223	complement(4553262..4554880)	-0.501295	0.753574	0.342548	0.401831	0.278331	0.999482
AXA69_RS15665	NZ_CP048223	complement(3309212..3310361)	-0.49994	0.819026	0.216374	0.625516	0.0758178	0.999482
AXA69_RS02500	NZ_CP048223	complement(530102..530520)	-0.499869	0.754759	-0.233803	0.729461	-0.0354438	0.999482
AXA69_RS17540	NZ_CP048223	3730903..3731153	-0.497773	0.812195	0.903836	0.0444922	-0.05491	0.999482
lysC	NZ_CP048223	complement(3589034..3590385)	-0.497297	0.798115	0.770082	0.064888	0.173429	0.999482
AXA69_RS16450	NZ_CP048223	3475154..3475923	-0.496894	0.856819	0.076834	0.882804	-0.354945	0.999482
AXA69_RS14395	NZ_CP048223	3022057..3023096	-0.496841	0.785949	0.386232	0.416832	-0.108012	0.999482
AXA69_RS00175	NZ_CP048223	35709..36394	-0.496011	0.687256	0.6377	0.428375	-0.250917	0.999482
AXA69_RS13400	NZ_CP048223	2799568..2802995	-0.495551	0.503264	0.0623631	0.851729	0.0903375	0.999482
AXA69_RS02405	NZ_CP048223	complement(512200..512897)	-0.493973	0.861612	0.950473	0.0191052	0.146118	0.999482
AXA69_RS12910	NZ_CP048223	2691458..2691912	-0.493125	0.695723	-0.0417084	0.933375	-0.0595899	0.999482
AXA69_RS02290	NZ_CP048223	complement(483412..485603)	-0.49302	0.887637	0.636758	0.0561103	0.481871	0.999482
ppc	NZ_CP048223	1062889..1065521	-0.493004	0.754759	0.498452	0.220888	0.20822	0.999482
tppA	NZ_CP048223	complement(944201..944607)	-0.493003	0.819026	1.20983	0.00117228	0.128475	0.999482
AXA69_RS02695	NZ_CP048223	complement(569421..569647)	-0.491335	0.981613	0.597332	0.665913	0.083312	0.999482
AXA69_RS09130	NZ_CP048223	1914713..1915800	-0.490538	0.867233	0.890678	0.0243284	0.0217553	0.999482
acs	NZ_CP048223	646603..648548	-0.490375	0.485395	-0.300333	0.379351	0.0668624	0.999482
AXA69_RS15615	NZ_CP048223	3295937..3296238	-0.489976	0.981613	2.06265	0.0504509	-0.169303	0.999482
AXA69_RS20165	NZ_CP048223	complement(4289854..4290224)	-0.489398	0.785538	0.650014	0.115578	-0.386276	0.999482
leuB	NZ_CP048223	complement(2652616..2653700)	-0.486499	0.592899	0.453174	0.253566	0.225812	0.999482
AXA69_RS00790	NZ_CP048223	complement(171137..172275)	-0.485395	0.584802	-0.711013	0.0319252	0.0528291	0.999482
AXA69_RS08920	NZ_CP048223	1867720..1868441	-0.484326	0.657184	-0.701996	0.0303909	0.297963	0.999482
AXA69_RS14715	NZ_CP048223	complement(3091537..3092999)	-0.484311	0.819026	-0.186302	0.680472	0.024982	0.999482
rimP_RF01770_2	NZ_CP048223	4228919..4229031	-0.481622	0.983007	-0.675949	0.734682	-1.3958	0.999482
AXA69_RS09025	NZ_CP048223	complement(1888983..1890016)	-0.480427	0.790869	-1.28674	0.000424727	0.427848	0.999482
AXA69_RS01215	NZ_CP048223	complement(256733..257517)	-0.48038	0.856819	-0.358263	0.339262	0.315314	0.999482
AXA69_RS09070	NZ_CP048223	1902758..1903512	-0.480203	0.821748	0.390161	0.250505	0.0710384	0.999482
AXA69_RS19615	NZ_CP048223	complement(4175803..4176986)	-0.478859	0.485395	1.02936	0.00206257	0.137469	0.999482
AXA69_RS21890	NZ_CP048223	4681533..4682050	-0.478613	0.979155	1.95001	0.0498747	-0.225205	0.999482
AXA69_RS00215	NZ_CP048223	43998..44956	-0.478329	0.912563	-0.580426	0.148086	0.330755	0.999482
arnT	NZ_CP048223	complement(2763226..2764868)	-0.476798	0.334322	-0.83983	0.0118247	0.337835	0.999482
aspA	NZ_CP048223	complement(2621736..2623177)	-0.476662	0.923512	-0.206256	0.66158	-0.0822182	0.999482
AXA69_RS11880	NZ_CP048223	complement(2470608..2470810)	-0.475346	0.980726	0.914815	0.3642	0.343016	0.999482
AXA69_RS11800	NZ_CP048223	2451327..2452870	-0.4747	0.90299	3.80068	9.39477e-23	-1.24295	0.0390461
AXA69_RS18475	NZ_CP048223	complement(3944998..3945389)	-0.472788	0.905473	-0.961682	0.0118206	0.212023	0.999482
AXA69_RS11270	NZ_CP048223	complement(2355959..2356167)	-0.471528	0.981613	0.901541	0.553539	-0.16484	0.999482
AXA69_RS06605	NZ_CP048223	complement(1367741..1369089)	-0.471083	0.613265	-0.188281	0.627533	0.107495	0.999482
AXA69_RS13885	NZ_CP048223	complement(2899045..2900399)	-0.470711	0.652097	0.850224	0.0117671	0.282171	0.999482
AXA69_RS07940	NZ_CP048223	1656559..1658219	-0.47059	0.815498	1.19364	0.00351713	-0.0895855	0.999482
AXA69_RS10525	NZ_CP048223	2201643..2202736	-0.470207	0.876679	-0.263576	0.573922	0.290496	0.999482
dcuC	NZ_CP048223	complement(3821145..3822415)	-0.469693	0.871543	-0.120117	0.813934	0.305147	0.999482
menC	NZ_CP048223	complement(2248590..2249506)	-0.469053	0.867233	0.167174	0.693472	0.130597	0.999482
AXA69_RS12345	NZ_CP048223	2560899..2561491	-0.468333	0.790869	-0.549048	0.140631	-0.153213	0.999482
AXA69_RS11055	NZ_CP048223	complement(2316512..2316903)	-0.468186	0.937938	0.10725	0.917569	-0.361604	0.999482
AXA69_RS07895	NZ_CP048223	complement(1646611..1647371)	-0.466604	0.887637	2.71394	3.20571e-12	-0.53654	0.999482
AXA69_RS07950	NZ_CP048223	complement(1659252..1660849)	-0.466451	0.779135	1.10086	0.000106377	-0.00639602	0.999482
AXA69_RS07270	NZ_CP048223	complement(1509756..1510309)	-0.465477	0.867233	0.656996	0.0632114	0.134142	0.999482
AXA69_RS01645	NZ_CP048223	complement(348653..348966)	-0.465184	0.825652	0.534919	0.196033	0.0464575	0.999482
clpB	NZ_CP048223	complement(1381442..1384014)	-0.464928	0.686629	0.745674	0.0207945	-0.107932	0.999482
AXA69_RS06735	NZ_CP048223	complement(1392386..1393137)	-0.462264	0.707106	0.643335	0.0131651	-0.0450834	0.999482
AXA69_RS12275	NZ_CP048223	2547940..2549102	-0.460733	0.900166	-0.0505401	0.925595	0.0338452	0.999482
AXA69_RS19420	NZ_CP048223	complement(4133629..4135058)	-0.458684	0.520154	0.376413	0.310439	0.481983	0.970124
AXA69_RS21880	NZ_CP048223	4680231..4680958	-0.458655	0.981613	3.33357	0.000473561	-0.218613	0.999482
AXA69_RS11825	NZ_CP048223	2457030..2457412	-0.458323	0.739505	0.705	0.0627215	-0.149591	0.999482
AXA69_RS02440	NZ_CP048223	518947..519602	-0.456801	0.912563	0.696516	0.263413	0.0956562	0.999482
AXA69_RS07675	NZ_CP048223	1602378..1603498	-0.456756	0.686629	0.393319	0.400129	-0.110883	0.999482
flhF	NZ_CP048223	complement(236849..238266)	-0.456743	0.912563	-0.00622529	0.989566	0.23527	0.999482
AXA69_RS12040	NZ_CP048223	2501622..2502340	-0.456518	0.861612	0.187883	0.614633	0.115865	0.999482
AXA69_RS09170	NZ_CP048223	1921172..1921431	-0.454962	0.861612	1.1038	0.000187715	0.335222	0.999482
betB	NZ_CP048223	complement(769926..771388)	-0.454162	0.937938	1.29813	0.0294772	0.220006	0.999482
AXA69_RS23155	NZ_CP048223	complement(619472..619617)	-0.454118	0.973689	1.59994	0.00967178	-0.173315	0.999482
AXA69_RS02185	NZ_CP048223	457064..458670	-0.453569	0.695912	0.389205	0.346028	0.220661	0.999482
AXA69_RS19095	NZ_CP048223	complement(4058476..4058885)	-0.453259	0.871543	0.36306	0.367133	0.0801186	0.999482
AXA69_RS01995	NZ_CP048223	424033..425063	-0.452014	0.98156	2.226	0.00516655	-0.165689	0.999482
AXA69_RS06260	NZ_CP048223	1300314..1301674	-0.451366	0.825652	-0.116088	0.797323	0.203946	0.999482
gcvT	NZ_CP048223	3528964..3530060	-0.451244	0.857247	-0.258408	0.335494	0.266778	0.999482
AXA69_RS21950	NZ_CP048223	4689936..4690537	-0.450417	0.984712	0.576134	0.648663	-0.979455	0.999482
AXA69_RS00520	NZ_CP048223	complement(108912..109897)	-0.449366	0.861612	0.621988	0.107687	-0.0445915	0.999482
leuC	NZ_CP048223	complement(2651186..2652582)	-0.44907	0.798115	-0.108094	0.791252	0.124115	0.999482
AXA69_RS00495	NZ_CP048223	105497..105744	-0.448858	0.912563	-0.108339	0.819885	0.631827	0.999482
AXA69_RS11285	NZ_CP048223	complement(2357778..2358463)	-0.448552	0.979155	1.15332	0.196417	0.185018	0.999482
AXA69_RS15360	NZ_CP048223	complement(3234518..3235428)	-0.44744	0.912563	-0.92375	0.0263496	0.298406	0.999482
AXA69_RS12775	NZ_CP048223	2658627..2660344	-0.447075	0.812193	0.336083	0.348646	-0.0220499	0.999482
AXA69_RS05120	NZ_CP048223	1082181..1083121	-0.446164	0.603868	0.59131	0.0916574	0.114044	0.999482
AXA69_RS11460	NZ_CP048223	2388076..2389631	-0.44586	0.754759	0.739135	0.0424468	0.0541869	0.999482
AXA69_RS13505	NZ_CP048223	2822579..2822829	-0.445377	0.524061	0.205141	0.616651	-0.028929	0.999482
AXA69_RS03900	NZ_CP048223	complement(828335..829023)	-0.444101	0.815498	0.342566	0.284512	0.129146	0.999482
AXA69_RS04975	NZ_CP048223	1051461..1051672	-0.443904	0.511181	-0.16154	0.707803	-0.0462628	0.999482
AXA69_RS04700	NZ_CP048223	complement(985362..985894)	-0.443155	0.563745	-0.593067	0.0446831	0.214413	0.999482
mglA	NZ_CP048223	complement(1417066..1418585)	-0.442344	0.861612	0.447713	0.300431	0.0592642	0.999482
AXA69_RS12515	NZ_CP048223	complement(2598573..2599042)	-0.440909	0.592899	1.42403	3.49446e-06	0.158108	0.999482
AXA69_RS06880	NZ_CP048223	1428885..1429879	-0.439492	0.867233	0.0568714	0.928537	0.0463769	0.999482
AXA69_RS07000	NZ_CP048223	1455341..1455867	-0.439209	0.905473	0.892252	0.003299	0.0759405	0.999482
fadB	NZ_CP048223	1570497..1572643	-0.438877	0.961513	-0.29628	0.582616	0.0291119	0.999482
AXA69_RS16470	NZ_CP048223	3478902..3479425	-0.438689	0.867233	1.7631	2.5613e-07	0.154161	0.999482
AXA69_RS08750	NZ_CP048223	complement(1834709..1835151)	-0.438398	0.937938	0.609411	0.329739	0.148496	0.999482
AXA69_RS12355	NZ_CP048223	2562582..2563042	-0.437994	0.671385	1.63628	2.26089e-15	-0.414495	0.999482
tapM	NZ_CP048223	complement(487310..488382)	-0.437911	0.871543	0.878744	0.00039514	0.105216	0.999482
AXA69_RS07220	NZ_CP048223	complement(1497886..1499060)	-0.437727	0.637903	-0.181242	0.663323	-0.00755828	0.999482
tapB	NZ_CP048223	1223033..1224738	-0.437701	0.867233	0.103221	0.763448	0.171639	0.999482
PrrB_RsmZ_RF00166_1	NZ_CP048223	299614..299701	-0.437146	0.984746	-3.45763	0.306577	-0.433994	0.999482
gabT	NZ_CP048223	complement(3089986..3091289)	-0.436992	0.737887	0.193414	0.627156	0.142357	0.999482
Thr_leader_RF00506_1	NZ_CP048223	180813..180945	-0.436991	0.984746	-0.256486	0.904991	1.00794	0.999482
AXA69_RS12130	NZ_CP048223	2519036..2519241	-0.436948	0.91403	-0.193668	0.651561	0.188451	0.999482
AXA69_RS06300	NZ_CP048223	1305755..1306893	-0.436639	0.912184	0.413551	0.462691	0.294192	0.999482
AXA69_RS01250	NZ_CP048223	complement(262293..262759)	-0.436049	0.798115	0.229299	0.596775	0.0959904	0.999482
AXA69_RS19220	NZ_CP048223	4084592..4086213	-0.435745	0.874876	0.249298	0.5401	0.000917153	0.999482
AXA69_RS14385	NZ_CP048223	complement(3020029..3020894)	-0.435256	0.819026	-0.194125	0.738296	0.168758	0.999482
AXA69_RS08915	NZ_CP048223	complement(1865312..1867371)	-0.434288	0.641216	0.521979	0.0775807	0.0572877	0.999482
AXA69_RS21770	NZ_CP048223	complement(4661319..4662091)	-0.434049	0.749065	1.02301	0.00446115	-0.27538	0.999482
AXA69_RS13390	NZ_CP048223	2797589..2798775	-0.433711	0.898524	1.68155	7.77043e-06	0.477895	0.999482
crl	NZ_CP048223	complement(723500..723891)	-0.433382	0.949456	-0.315574	0.382505	0.162991	0.999482
AXA69_RS12165	NZ_CP048223	2525713..2526122	-0.433293	0.68275	1.42434	2.5755e-06	-0.111485	0.999482
AXA69_RS08540	NZ_CP048223	1791947..1793096	-0.432397	0.973689	1.70399	0.0047693	0.15316	0.999482
AXA69_RS20655	NZ_CP048223	complement(4415993..4417785)	-0.430558	0.792068	0.4367	0.221834	0.155583	0.999482
AXA69_RS14465	NZ_CP048223	3039370..3039797	-0.429423	0.867233	1.12353	0.0059153	0.187568	0.999482
AXA69_RS08430	NZ_CP048223	1767956..1768251	-0.429029	0.91403	-0.29443	0.580689	0.0113501	0.999482
AXA69_RS11295	NZ_CP048223	complement(2358982..2359442)	-0.428606	0.981613	1.28024	0.231713	-0.190709	0.999482
aroE	NZ_CP048223	1920354..1921174	-0.428387	0.592899	1.05812	8.07421e-07	-0.0618255	0.999482
AXA69_RS19325	NZ_CP048223	complement(4110563..4111320)	-0.427688	0.843645	0.0158796	0.976303	0.0848436	0.999482
AXA69_RS13445	NZ_CP048223	complement(2807777..2809947)	-0.427246	0.871543	0.0520273	0.914526	0.0198981	0.999482
AXA69_RS03550	NZ_CP048223	complement(749742..749816)	-0.42676	0.981613	1.14562	0.231575	-1.21983	0.999482
AXA69_RS21945	NZ_CP048223	4688756..4689942	-0.426169	0.912563	1.6553	0.0135507	0.0843986	0.999482
AXA69_RS10560	NZ_CP048223	2209782..2210038	-0.426103	0.819026	1.80089	2.09451e-09	-0.127566	0.999482
AXA69_RS09775	NZ_CP048223	complement(2037782..2039775)	-0.425885	0.817614	0.646948	0.0817121	0.532992	0.999482
norV	NZ_CP048223	complement(1593599..1595163)	-0.424402	0.790869	0.805224	0.0334336	0.163586	0.999482
AXA69_RS08250	NZ_CP048223	complement(1732180..1732883)	-0.424241	0.857247	0.686854	0.0412628	0.0589798	0.999482
AXA69_RS21555	NZ_CP048223	4613858..4614426	-0.423334	0.979155	1.21088	0.0205306	-0.800163	0.999482
AXA69_RS05370	NZ_CP048223	1128148..1129154	-0.423305	0.920979	0.224507	0.66503	0.295648	0.999482
AXA69_RS15590	NZ_CP048223	3290518..3292163	-0.422659	0.942075	1.34829	0.00552369	0.0431551	0.999482
AXA69_RS20155	NZ_CP048223	complement(4288877..4289160)	-0.421712	0.912563	-0.156013	0.74081	0.179061	0.999482
AXA69_RS12035	NZ_CP048223	2500877..2501466	-0.421154	0.912563	-0.43423	0.163412	0.0682758	0.999482
AXA69_RS08420	NZ_CP048223	1766205..1767064	-0.420418	0.714867	0.222638	0.565777	0.0518575	0.999482
AXA69_RS10390	NZ_CP048223	complement(2175288..2176168)	-0.419614	0.87384	0.392843	0.472316	-0.05944	0.999482
tppB	NZ_CP048223	complement(943631..944196)	-0.419454	0.951562	0.297062	0.487829	0.0592427	0.999482
AXA69_RS03120	NZ_CP048223	complement(654449..655320)	-0.418919	0.842029	0.270037	0.478708	0.0450267	0.999482
AXA69_RS11850	NZ_CP048223	2462974..2465120	-0.418529	0.657184	0.161634	0.650033	0.0923031	0.999482
AXA69_RS17675	NZ_CP048223	complement(3754572..3755530)	-0.418278	0.874876	-1.00604	0.00114101	0.320809	0.999482
AXA69_RS08630	NZ_CP048223	complement(1811409..1813978)	-0.417819	0.91403	0.24798	0.579431	0.185645	0.999482
sapA	NZ_CP048223	complement(3755534..3757128)	-0.416974	0.596745	-0.509245	0.0302511	0.332562	0.999482
AXA69_RS18760	NZ_CP048223	3994988..3995985	-0.416678	0.912563	0.336231	0.439903	0.165355	0.999482
AXA69_RS15480	NZ_CP048223	3264190..3264470	-0.416212	0.861612	-0.0625662	0.932713	-0.000309981	0.999482
AXA69_RS15040	NZ_CP048223	complement(3169780..3170993)	-0.415905	0.898524	0.588442	0.143908	0.345908	0.999482
kdpA	NZ_CP048223	complement(1745967..1747648)	-0.415241	0.861612	0.0115018	0.981952	-0.0750339	0.999482
ykgO	NZ_CP048223	complement(3814925..3815049)	-0.414977	0.981613	-0.666964	0.572755	0.0763883	0.999482
pfkB	NZ_CP048223	complement(4275647..4276641)	-0.414387	0.912184	0.279222	0.526611	0.147006	0.999482
AXA69_RS00125	NZ_CP048223	21970..23480	-0.412522	0.874482	-0.21979	0.597729	0.144208	0.999482
tusB	NZ_CP048223	complement(1339379..1339668)	-0.412159	0.867233	-0.522253	0.186773	-0.0632831	0.999482
AXA69_RS10355	NZ_CP048223	2168400..2169019	-0.4098	0.792068	0.364209	0.295944	0.254299	0.999482
AXA69_RS01185	NZ_CP048223	complement(249754..250559)	-0.409634	0.932392	-0.124311	0.763196	0.157306	0.999482
AXA69_RS13085	NZ_CP048223	complement(2729341..2729675)	-0.409456	0.626204	0.104607	0.799454	-0.23274	0.999482
AXA69_RS06780	NZ_CP048223	1403659..1404200	-0.409085	0.765157	1.47715	8.48119e-10	-0.0033906	0.999482
manA	NZ_CP048223	complement(3180023..3181221)	-0.408638	0.933727	-0.428829	0.259431	0.259928	0.999482
pspB	NZ_CP048223	3759226..3759461	-0.407725	0.861612	-0.972395	0.00255596	0.206794	0.999482
AXA69_RS17275	NZ_CP048223	complement(3671060..3672180)	-0.407128	0.912184	0.295652	0.419653	-0.00987345	0.999482
rrf_5	NZ_CP048223	1811207..1811320	-0.407044	0.928614	-1.52982	0.0301944	-1.09253	0.102314
AXA69_RS20445	NZ_CP048223	complement(4358608..4359638)	-0.406829	0.958794	0.503717	0.403991	-0.349962	0.999482
AXA69_RS19405	NZ_CP048223	4129867..4130573	-0.406431	0.660554	0.761662	0.0272304	-0.0244009	0.999482
AXA69_RS14935	NZ_CP048223	complement(3143063..3146166)	-0.406157	0.905473	0.139998	0.766874	0.0732497	0.999482
AXA69_RS13700	NZ_CP048223	2857432..2858450	-0.40587	0.912563	-0.0480458	0.94261	-0.123192	0.999482
AXA69_RS12765	NZ_CP048223	2656436..2656938	-0.404078	0.892875	-1.05256	0.0447072	0.302647	0.999482
AXA69_RS15365	NZ_CP048223	complement(3235744..3236057)	-0.403869	0.947142	0.100208	0.835241	0.484601	0.999482
AXA69_RS11570	NZ_CP048223	complement(2412121..2412500)	-0.403386	0.883067	0.418356	0.138381	-0.00411309	0.999482
cydB_2	NZ_CP048223	3427639..3428753	-0.403072	0.905473	0.396846	0.53385	-0.0206487	0.999482
AXA69_RS23245	NZ_CP048223	2988217..2988383	-0.402695	0.598278	-0.1782	0.598913	-0.236491	0.999482
AXA69_RS05420	NZ_CP048223	complement(1138941..1139812)	-0.402148	0.905473	0.0356245	0.937767	0.174119	0.999482
AXA69_RS05565	NZ_CP048223	1165207..1165793	-0.401478	0.937938	0.161667	0.809487	-0.147611	0.999482
AXA69_RS21850	NZ_CP048223	4673799..4674841	-0.400622	0.951409	1.49504	9.81593e-05	-0.182534	0.999482
AXA69_RS13975	NZ_CP048223	complement(2917695..2918077)	-0.400149	0.88891	1.25004	0.000628252	0.375341	0.999482
AXA69_RS12590	NZ_CP048223	complement(2613309..2613859)	-0.39951	0.88891	0.371438	0.21429	-0.0206719	0.999482
AXA69_RS06795	NZ_CP048223	1406080..1406570	-0.399165	0.912563	-0.511536	0.177606	0.107344	0.999482
AXA69_RS17255	NZ_CP048223	complement(3666872..3667239)	-0.399103	0.912563	-0.873165	0.0459785	-0.189743	0.999482
AXA69_RS14450	NZ_CP048223	complement(3035662..3035948)	-0.399071	0.973689	-0.360392	0.712154	0.0878424	0.999482
argA	NZ_CP048223	complement(3590809..3592136)	-0.397981	0.887637	0.300137	0.53551	-0.285201	0.999482
thrA	NZ_CP048223	3069048..3071539	-0.397772	0.887637	0.721305	0.00993887	0.151343	0.999482
fliI	NZ_CP048223	complement(248368..249698)	-0.39726	0.912563	0.194774	0.571929	0.0384812	0.999482
AXA69_RS21920	NZ_CP048223	4684896..4685356	-0.396107	0.981613	1.00585	0.314336	-0.303649	0.999482
AXA69_RS02800	NZ_CP048223	complement(589638..590512)	-0.396084	0.937938	0.405376	0.532508	0.0676668	0.999482
AXA69_RS07520	NZ_CP048223	complement(1566225..1566841)	-0.395669	0.912563	-0.0509878	0.91751	0.140305	0.999482
AXA69_RS05625	NZ_CP048223	complement(1177172..1178514)	-0.395509	0.861612	0.466276	0.116646	0.157095	0.999482
zntR	NZ_CP048223	2606482..2606921	-0.394915	0.870389	0.00764741	0.987458	0.110392	0.999482
cadA_1	NZ_CP048223	complement(1534010..1536438)	-0.39439	0.693609	0.187171	0.474209	0.556428	0.545915
AXA69_RS19760	NZ_CP048223	4197474..4197736	-0.393919	0.973689	1.32035	0.135872	3.28234	0
AXA69_RS01460	NZ_CP048223	308021..309381	-0.392053	0.867233	0.140908	0.817441	-0.147581	0.999482
AXA69_RS12255	NZ_CP048223	complement(2544161..2545038)	-0.391814	0.871543	1.02609	0.00276566	-0.183918	0.999482
AXA69_RS06290	NZ_CP048223	1304292..1305067	-0.391026	0.937938	0.421073	0.530313	0.00656988	0.999482
AXA69_RS13460	NZ_CP048223	complement(2812523..2814735)	-0.390923	0.91403	0.209801	0.620537	0.0758752	0.999482
nrfF	NZ_CP048223	complement(3875384..3876573)	-0.390904	0.912184	0.447635	0.412886	0.110245	0.999482
fliG	NZ_CP048223	complement(250629..251689)	-0.390789	0.862112	0.140435	0.707328	0.0747687	0.999482
gcvH	NZ_CP048223	3530152..3530540	-0.389323	0.905473	0.142232	0.643422	0.203218	0.999482
AXA69_RS09965	NZ_CP048223	2081139..2082559	-0.388821	0.879262	0.115997	0.821857	0.395977	0.999482
AXA69_RS09585	NZ_CP048223	1993235..1993950	-0.388001	0.905473	0.627716	0.13581	0.125894	0.999482
AXA69_RS16610	NZ_CP048223	3515490..3516451	-0.38747	0.91403	0.153422	0.832649	0.0376103	0.999482
AXA69_RS19025	NZ_CP048223	complement(4041759..4043128)	-0.387317	0.973689	-1.12466	0.0032395	-0.491583	0.999482
AXA69_RS14295	NZ_CP048223	complement(2998464..2999437)	-0.386057	0.798115	-0.21274	0.606146	0.0191552	0.999482
AXA69_RS09680	NZ_CP048223	complement(2013208..2014040)	-0.38575	0.888617	0.338338	0.4851	0.0200944	0.999482
AXA69_RS09645	NZ_CP048223	complement(2006539..2007437)	-0.385253	0.91403	-0.026032	0.944721	0.185392	0.999482
AXA69_RS10740	NZ_CP048223	complement(2251278..2252995)	-0.384828	0.954577	-0.683366	0.0782698	0.236514	0.999482
AXA69_RS08245	NZ_CP048223	complement(1731732..1732108)	-0.384756	0.912563	0.569726	0.210749	-0.0202003	0.999482
AXA69_RS22645	NZ_CP048224	109448..109809	-0.38434	0.923512	0.283163	0.499178	-0.0798672	0.999482
AXA69_RS06660	NZ_CP048223	1376646..1377205	-0.384124	0.912563	0.844665	0.0231303	0.119346	0.999482
AXA69_RS18335	NZ_CP048223	complement(3911486..3913407)	-0.384042	0.930697	0.813656	0.0142222	0.0384803	0.999482
AXA69_RS20150	NZ_CP048223	4287523..4288820	-0.38402	0.927461	0.3101	0.450135	-0.0493106	0.999482
AXA69_RS06930	NZ_CP048223	1439623..1440542	-0.383827	0.825652	0.216304	0.591324	0.130848	0.999482
AXA69_RS11535	NZ_CP048223	2403355..2404562	-0.383446	0.928772	-0.00677903	0.989566	0.0144131	0.999482
AXA69_RS22650	NZ_CP048224	111162..113041	-0.38314	0.898524	0.738461	0.0789612	-0.0331564	0.999482
AXA69_RS11315	NZ_CP048223	2362403..2364222	-0.382888	0.911915	0.318376	0.521772	-0.0577409	0.999482
AXA69_RS04960	NZ_CP048223	1049025..1050286	-0.382749	0.91403	1.00646	0.0116561	0.352028	0.999482
AXA69_RS23275	NZ_CP048223	4196556..4196722	-0.381707	0.987469	1.75233	0.310806	3.78854	0.102314
AXA69_RS06615	NZ_CP048223	complement(1369891..1370222)	-0.381353	0.756208	0.4351	0.198966	0.013442	0.999482
AXA69_RS13215	NZ_CP048223	complement(2760791..2761323)	-0.381065	0.821748	0.654958	0.0281821	0.029636	0.999482
AXA69_RS11385	NZ_CP048223	complement(2374888..2375150)	-0.380009	0.971844	0.255571	0.734682	-0.171467	0.999482
STnc320_RF02066_1	NZ_CP048223	299674..299730	-0.379772	0.987469	0.622122	0.770265	-2.39111	0.999482
AXA69_RS06540	NZ_CP048223	complement(1353920..1353995)	-0.379585	0.987469	-2.57886	0.483534	-2.39092	0.999482
AXA69_RS18640	NZ_CP048223	complement(3969502..3969842)	-0.379398	0.987469	2.71608	0.0839563	-0.381793	0.999482
AXA69_RS02120	NZ_CP048223	444694..444767	-0.379243	0.987469	-2.57869	0.479539	-0.381693	0.999482
deoC	NZ_CP048223	2401129..2401901	-0.379193	0.959217	0.53272	0.161179	0.361501	0.999482
AXA69_RS13605	NZ_CP048223	2841743..2842338	-0.37843	0.714867	0.233688	0.464566	-0.0564968	0.999482
AXA69_RS10040	NZ_CP048223	2095781..2096724	-0.377386	0.88891	1.45936	2.94908e-05	0.6557	0.557409
AXA69_RS03770	NZ_CP048223	complement(801875..803535)	-0.37737	0.867233	0.837852	0.011102	0.181544	0.999482
livG	NZ_CP048223	1605751..1606508	-0.376685	0.947142	0.486091	0.22344	0.0965634	0.999482
AXA69_RS18525	NZ_CP048223	3951710..3952317	-0.376499	0.871543	0.0968302	0.853022	-0.049642	0.999482
AXA69_RS11940	NZ_CP048223	complement(2482172..2482617)	-0.376117	0.937938	0.752319	0.183505	0.199455	0.999482
AXA69_RS17760	NZ_CP048223	3770588..3772251	-0.375863	0.973689	0.0687918	0.909887	-0.0324154	0.999482
AXA69_RS13405	NZ_CP048223	complement(2802976..2803250)	-0.375849	0.888754	1.02342	0.00150975	0.301702	0.999482
AXA69_RS14995	NZ_CP048223	complement(3157154..3159078)	-0.375251	0.867233	-0.647678	0.0611393	0.122413	0.999482
AXA69_RS11830	NZ_CP048223	complement(2457471..2458759)	-0.375026	0.580761	-0.266022	0.51472	0.136312	0.999482
flgB	NZ_CP048223	complement(90101..90498)	-0.37469	0.923512	1.01828	0.015356	-0.080361	0.999482
AXA69_RS09690	NZ_CP048223	2015330..2016093	-0.374617	0.951562	0.444474	0.292364	0.156208	0.999482
AXA69_RS12030	NZ_CP048223	2500165..2500760	-0.373952	0.912563	0.0365674	0.91813	0.0275933	0.999482
AXA69_RS09935	NZ_CP048223	complement(2076636..2077912)	-0.373405	0.917458	-0.55383	0.105188	0.336094	0.999482
galM	NZ_CP048223	1427753..1428732	-0.372661	0.912563	0.521883	0.141304	-0.020894	0.999482
mgtA	NZ_CP048223	1891365..1894126	-0.372468	0.927494	-0.00501433	0.988673	-0.15333	0.999482
AXA69_RS18670	NZ_CP048223	3975719..3975957	-0.372447	0.981613	-0.885322	0.381829	-0.249925	0.999482
AXA69_RS11755	NZ_CP048223	complement(2445446..2445903)	-0.371683	0.912563	0.820177	0.0264759	0.149848	0.999482
AXA69_RS09275	NZ_CP048223	1946409..1948204	-0.371474	0.912563	0.784301	0.00726961	0.0130464	0.999482
AXA69_RS03935	NZ_CP048223	complement(835653..837232)	-0.370564	0.886202	1.12601	0.000100483	0.154415	0.999482
AXA69_RS02565	NZ_CP048223	complement(542663..543168)	-0.370272	0.912563	0.0724582	0.876914	0.272247	0.999482
ilvN	NZ_CP048223	2660345..2660838	-0.36934	0.857247	-0.688453	0.0204183	0.128293	0.999482
AXA69_RS02845	NZ_CP048223	599157..600238	-0.368905	0.937938	0.3791	0.333887	0.150907	0.999482
AXA69_RS08450	NZ_CP048223	complement(1771704..1772137)	-0.367928	0.930697	0.826063	0.00782438	0.247181	0.999482
AXA69_RS20615	NZ_CP048223	complement(4405674..4407343)	-0.367845	0.91403	0.450956	0.327825	0.441085	0.999482
AXA69_RS04905	NZ_CP048223	complement(1038336..1039171)	-0.367626	0.962853	0.920666	0.0126498	-0.369022	0.999482
AXA69_RS20440	NZ_CP048223	complement(4356459..4358626)	-0.366278	0.943497	0.951543	0.0195723	-0.171047	0.999482
AXA69_RS06280	NZ_CP048223	1303590..1303954	-0.364911	0.981613	0.332276	0.752055	-0.00301667	0.999482
trmH	NZ_CP048223	complement(1759747..1760492)	-0.364552	0.905473	0.325284	0.400831	0.0936609	0.999482
pspC	NZ_CP048223	3759459..3759862	-0.363628	0.937938	-0.945182	0.000531693	0.369809	0.999482
AXA69_RS21910	NZ_CP048223	4684350..4684558	-0.363372	0.983007	2.32577	0.0945352	-0.355495	0.999482
AXA69_RS00130	NZ_CP048223	complement(23570..24759)	-0.363111	0.883212	0.366267	0.309213	-0.0530336	0.999482
AXA69_RS08380	NZ_CP048223	complement(1758717..1759756)	-0.36305	0.825652	-0.672291	0.0238462	0.18046	0.999482
AXA69_RS11575	NZ_CP048223	complement(2412604..2413085)	-0.362992	0.91403	0.379775	0.32696	0.0600428	0.999482
AXA69_RS15620	NZ_CP048223	3296241..3297418	-0.362776	0.981613	1.279	0.10951	-0.283917	0.999482
AXA69_RS07625	NZ_CP048223	complement(1589191..1590416)	-0.362518	0.937938	-1.08782	0.00499909	0.361326	0.999482
AXA69_RS17880	NZ_CP048223	3799031..3800175	-0.362403	0.973689	0.356761	0.641807	-0.0795458	0.999482
AXA69_RS09005	NZ_CP048223	complement(1884875..1886034)	-0.361906	0.912184	1.0171	0.00250801	-0.253729	0.999482
AXA69_RS08415	NZ_CP048223	1765421..1766133	-0.361419	0.947142	-0.738087	0.0816967	0.201427	0.999482
AXA69_RS14435	NZ_CP048223	3032397..3032620	-0.36033	0.973689	0.373558	0.616651	0.210803	0.999482
t44_RF00127	NZ_CP048223	2922989..2923082	-0.359933	0.981613	-3.50981	0.0212347	-0.878115	0.999482
AXA69_RS07915	NZ_CP048223	1651134..1652164	-0.359921	0.981613	-0.706496	0.48645	-0.0383453	0.999482
AXA69_RS11495	NZ_CP048223	2396709..2397262	-0.359673	0.857247	-1.20016	0.000251738	0.072138	0.999482
pepQ	NZ_CP048223	complement(1566842..1568163)	-0.35809	0.937938	0.456891	0.149026	0.171999	0.999482
AXA69_RS06610	NZ_CP048223	complement(1369128..1369783)	-0.357978	0.747597	0.341413	0.366114	0.252046	0.999482
AXA69_RS01765	NZ_CP048223	372448..373205	-0.357624	0.937938	-0.0401355	0.945319	0.23928	0.999482
aroG	NZ_CP048223	complement(4374157..4375211)	-0.356732	0.825652	1.02438	0.000176407	-0.00108642	0.999482
AXA69_RS04750	NZ_CP048223	995426..996216	-0.356417	0.973689	0.667702	0.306129	0.142257	0.999482
AXA69_RS20215	NZ_CP048223	complement(4298388..4299148)	-0.356084	0.91403	0.192043	0.644726	-0.00258147	0.999482
AXA69_RS04720	NZ_CP048223	complement(989033..990147)	-0.354877	0.912184	-0.245011	0.544066	0.0957506	0.999482
AXA69_RS05265	NZ_CP048223	complement(1107762..1108162)	-0.354469	0.961513	-0.625695	0.343091	0.0569622	0.999482
ilvM	NZ_CP048223	complement(1516861..1517150)	-0.353908	0.961513	-0.546509	0.365786	0.0242455	0.999482
AXA69_RS09060	NZ_CP048223	1899738..1901068	-0.353147	0.916633	0.254554	0.571615	0.0536498	0.999482
AXA69_RS02380	NZ_CP048223	506387..508251	-0.353127	0.930697	0.256771	0.436981	0.318628	0.999482
AXA69_RS11500	NZ_CP048223	2397349..2397530	-0.352987	0.9182	0.73875	0.0571093	0.151996	0.999482
AXA69_RS12640	NZ_CP048223	2625717..2626009	-0.352979	0.905473	-0.443652	0.190478	-0.0194028	0.999482
AXA69_RS22420	NZ_CP048224	complement(70193..70440)	-0.352661	0.920979	-0.0321487	0.948625	0.0707376	0.999482
lafA	NZ_CP048223	complement(1260859..1261568)	-0.352126	0.91403	0.312408	0.29783	-0.134242	0.999482
AXA69_RS05525	NZ_CP048223	1157083..1158467	-0.35182	0.965629	0.297437	0.702297	-0.124051	0.999482
AXA69_RS16205	NZ_CP048223	complement(3423145..3423614)	-0.351806	0.932336	1.12627	0.00190378	-0.00624148	0.999482
AXA69_RS18470	NZ_CP048223	complement(3944295..3944800)	-0.3518	0.920979	-0.0422369	0.935404	0.212559	0.999482
AXA69_RS21260	NZ_CP048223	4539122..4541133	-0.351246	0.8031	-0.0879559	0.852093	0.255668	0.999482
AXA69_RS01115	NZ_CP048223	complement(235972..236855)	-0.350667	0.91403	-0.326028	0.378292	-0.0836495	0.999482
AXA69_RS14725	NZ_CP048223	3094008..3095284	-0.350368	0.912382	0.136205	0.747304	0.0640457	0.999482
AXA69_RS14645	NZ_CP048223	complement(3077383..3078020)	-0.350159	0.973689	1.94177	1.5434e-05	-0.590903	0.999482
AXA69_RS20160	NZ_CP048223	complement(4289183..4289580)	-0.350111	0.943497	0.459482	0.218656	-0.0759909	0.999482
AXA69_RS09140	NZ_CP048223	1916911..1917383	-0.349415	0.871543	0.228253	0.512409	0.0207562	0.999482
AXA69_RS03185	NZ_CP048223	complement(670680..671479)	-0.349217	0.912563	0.356471	0.267986	0.0168009	0.999482
AXA69_RS04370	NZ_CP048223	complement(922596..923338)	-0.348664	0.91403	1.16901	0.000213739	0.177154	0.999482
AXA69_RS19290	NZ_CP048223	4102884..4103125	-0.34817	0.973689	-0.2035	0.830422	-0.453991	0.999482
AXA69_RS11465	NZ_CP048223	2389881..2390104	-0.3481	0.937938	0.419937	0.523944	-0.180822	0.999482
AXA69_RS22495	NZ_CP048224	82483..83744	-0.347791	0.754752	-0.258987	0.543461	-0.0512755	0.999482
galK_1	NZ_CP048223	1426513..1427660	-0.347769	0.937938	1.20045	0.000251295	0.115605	0.999482
prlC	NZ_CP048223	complement(1625951..1627992)	-0.347583	0.912563	0.430586	0.168348	0.0695955	0.999482
tyrS	NZ_CP048223	2302604..2303871	-0.346253	0.930697	1.91769	9.49689e-10	0.131779	0.999482
ggt	NZ_CP048223	complement(3036323..3038103)	-0.346201	0.955939	0.412821	0.348646	0.117632	0.999482
AXA69_RS18165	NZ_CP048223	complement(3870545..3871731)	-0.345872	0.912563	0.0130769	0.976238	-0.221066	0.999482
AXA69_RS16575	NZ_CP048223	complement(3507376..3508133)	-0.345157	0.933727	0.0593957	0.898933	0.146487	0.999482
AXA69_RS21045	NZ_CP048223	4497529..4497959	-0.344791	0.937938	0.113637	0.804916	0.350829	0.999482
AXA69_RS16875	NZ_CP048223	complement(3574658..3575259)	-0.344327	0.937938	0.495644	0.145148	0.083828	0.999482
dprA	NZ_CP048223	1915803..1916917	-0.344234	0.91403	0.406041	0.0910723	0.0328049	0.999482
AXA69_RS21925	NZ_CP048223	4685354..4685787	-0.343401	0.981613	1.54387	0.0593574	-0.00565536	0.999482
AXA69_RS10820	NZ_CP048223	complement(2265790..2266373)	-0.342502	0.914928	-0.184963	0.662804	0.0357913	0.999482
AXA69_RS00785	NZ_CP048223	complement(167976..171118)	-0.342005	0.905473	-0.480958	0.104583	0.114123	0.999482
AXA69_RS11555	NZ_CP048223	2407233..2408137	-0.341891	0.973689	-0.31913	0.360655	-0.00762567	0.999482
AXA69_RS09090	NZ_CP048223	complement(1906434..1906945)	-0.34164	0.951409	1.65088	1.34154e-06	0.255618	0.999482
AXA69_RS13465	NZ_CP048223	complement(2814763..2815088)	-0.34135	0.981613	0.651317	0.547642	-0.218913	0.999482
AXA69_RS14470	NZ_CP048223	3039903..3041128	-0.340929	0.947142	0.642354	0.0239007	0.0664871	0.999482
AXA69_RS03265	NZ_CP048223	complement(691151..691617)	-0.339887	0.90299	0.535183	0.133534	0.206338	0.999482
AXA69_RS01580	NZ_CP048223	complement(335121..335977)	-0.338865	0.951409	-0.132783	0.786191	0.186824	0.999482
AXA69_RS15745	NZ_CP048223	complement(3326671..3327548)	-0.338862	0.861612	-0.558441	0.150393	0.0660499	0.999482
araG	NZ_CP048223	3788824..3790322	-0.337857	0.937938	1.10292	0.00704464	0.265217	0.999482
rbsB	NZ_CP048223	4241566..4242446	-0.337684	0.912563	-0.372171	0.298063	0.164757	0.999482
AXA69_RS21515	NZ_CP048223	complement(4605761..4606194)	-0.337484	0.912563	-0.151807	0.721501	-0.0892717	0.999482
AXA69_RS10575	NZ_CP048223	complement(2214073..2214608)	-0.33743	0.951409	0.702928	0.0233629	0.139651	0.999482
AXA69_RS09280	NZ_CP048223	1948215..1948855	-0.336759	0.951562	0.589959	0.103234	0.00269985	0.999482
AXA69_RS08530	NZ_CP048223	1788246..1788868	-0.336412	0.972194	1.27917	2.76642e-05	0.254522	0.999482
AXA69_RS13320	NZ_CP048223	complement(2781134..2782002)	-0.336266	0.91403	0.745733	0.0469365	0.132784	0.999482
AXA69_RS21020	NZ_CP048223	complement(4491981..4493857)	-0.335871	0.937938	0.691435	0.0441064	-0.0149262	0.999482
AXA69_RS07775	NZ_CP048223	1622451..1623190	-0.335289	0.91403	0.442324	0.242624	0.0454662	0.999482
AXA69_RS15995	NZ_CP048223	3381757..3382346	-0.334882	0.972194	-0.24885	0.614633	0.214916	0.999482
AXA69_RS17920	NZ_CP048223	3807331..3808613	-0.334719	0.979155	0.999078	0.104583	0.0350068	0.999482
AXA69_RS05795	NZ_CP048223	1211600..1211781	-0.334194	0.886202	1.08405	0.000373023	0.118887	0.999482
pspA_2	NZ_CP048223	3758542..3759221	-0.333606	0.912563	-0.265955	0.536516	0.284283	0.999482
AXA69_RS09345	NZ_CP048223	1959784..1960061	-0.333314	0.90299	0.438374	0.288555	-0.0514058	0.999482
AXA69_RS19100	NZ_CP048223	complement(4058889..4059781)	-0.333101	0.961513	0.736491	0.0448798	0.105696	0.999482
galT	NZ_CP048223	complement(3793791..3794830)	-0.332975	0.937938	0.346763	0.472416	-0.0557931	0.999482
AXA69_RS18480	NZ_CP048223	complement(3945416..3945927)	-0.332901	0.973689	0.527064	0.198867	0.307794	0.999482
AXA69_RS21310	NZ_CP048223	complement(4550188..4550300)	-0.332724	0.973689	-0.86296	0.243656	0.302371	0.999482
AXA69_RS01650	NZ_CP048223	complement(348964..349976)	-0.332289	0.937938	0.0650326	0.890995	0.236006	0.999482
AXA69_RS10210	NZ_CP048223	complement(2136970..2138189)	-0.331477	0.958794	0.481052	0.310169	-0.0566402	0.999482
AXA69_RS11440	NZ_CP048223	2384104..2384273	-0.330999	0.981613	0.421405	0.744745	-0.455344	0.999482
AXA69_RS21040	NZ_CP048223	4496488..4497518	-0.330653	0.973689	0.199257	0.67086	0.406435	0.999482
AXA69_RS21510	NZ_CP048223	4604769..4605763	-0.33046	0.972194	0.270192	0.571591	0.121128	0.999482
AXA69_RS07820	NZ_CP048223	complement(1633338..1633945)	-0.330396	0.864291	-1.35924	2.28399e-10	0.167013	0.999482
AXA69_RS02190	NZ_CP048223	459155..460944	-0.329872	0.93016	0.610555	0.144189	-0.0411295	0.999482
AXA69_RS11995	NZ_CP048223	complement(2491042..2491808)	-0.329762	0.914928	0.214646	0.580722	0.192883	0.999482
AXA69_RS19600	NZ_CP048223	4172809..4174238	-0.329708	0.947142	-0.404333	0.287076	0.337908	0.999482
AXA69_RS05620	NZ_CP048223	complement(1176601..1177115)	-0.329188	0.912563	-0.488474	0.183543	0.0400805	0.999482
AXA69_RS15690	NZ_CP048223	3314558..3316035	-0.329185	0.951562	-0.29458	0.45995	0.479096	0.999482
AXA69_RS11255	NZ_CP048223	complement(2354730..2355163)	-0.328656	0.981613	0.939195	0.346821	-0.0126146	0.999482
AXA69_RS22380	NZ_CP048224	complement(64048..64250)	-0.327655	0.98156	2.21905	1.94223e-05	-0.167124	0.999482
oppB	NZ_CP048223	complement(4552243..4553162)	-0.327613	0.883212	-0.635172	0.00792293	0.238194	0.999482
AXA69_RS18490	NZ_CP048223	3946630..3946937	-0.327478	0.979155	-0.982954	0.254631	-0.0877712	0.999482
gcvP	NZ_CP048223	3530845..3533720	-0.326633	0.843645	0.281361	0.433586	-0.0409844	0.999482
AXA69_RS10825	NZ_CP048223	complement(2266371..2268157)	-0.325114	0.912563	-0.440417	0.0783971	0.208404	0.999482
AXA69_RS16460	NZ_CP048223	3477104..3477843	-0.325101	0.98156	-0.348285	0.471337	0.128338	0.999482
AXA69_RS21720	NZ_CP048223	complement(4651183..4651490)	-0.324759	0.971844	-0.306987	0.513001	0.259594	0.999482
rbsD	NZ_CP048223	4238572..4238990	-0.32345	0.973689	0.589634	0.343091	0.38523	0.999482
AXA69_RS09525	NZ_CP048223	1981228..1982771	-0.323207	0.979133	3.87071	7.39727e-21	-1.45968	0.0158842
AXA69_RS23210	NZ_CP048223	complement(2071519..2071670)	-0.322564	0.928772	1.47124	1.11271e-05	0.163875	0.999482
AXA69_RS14800	NZ_CP048223	complement(3108884..3109323)	-0.32248	0.844506	0.0125298	0.973076	0.343074	0.999482
AXA69_RS14540	NZ_CP048223	3056792..3057768	-0.321895	0.947142	-0.0509052	0.916458	0.320846	0.999482
AXA69_RS10330	NZ_CP048223	2163985..2164565	-0.321476	0.958794	-0.465885	0.143153	0.318174	0.999482
AXA69_RS01505	NZ_CP048223	315847..316127	-0.321316	0.981613	1.62938	0.00500921	-0.682749	0.999482
mdtH	NZ_CP048223	2617747..2618939	-0.320478	0.951562	0.47237	0.185096	0.273207	0.999482
AXA69_RS14285	NZ_CP048223	complement(2996538..2997556)	-0.319949	0.973689	0.465643	0.474195	-0.149523	0.999482
AXA69_RS08130	NZ_CP048223	complement(1701725..1702674)	-0.318873	0.937938	0.233651	0.597261	0.151604	0.999482
eutC	NZ_CP048223	660997..661853	-0.318704	0.962853	0.550772	0.138744	0.250157	0.999482
AXA69_RS10610	NZ_CP048223	complement(2220541..2221121)	-0.318498	0.973689	0.544564	0.195652	-0.110323	0.999482
AXA69_RS11960	NZ_CP048223	complement(2484027..2484502)	-0.318455	0.861612	0.953452	0.000389016	0.289437	0.999482
AXA69_RS13500	NZ_CP048223	2822210..2822538	-0.31779	0.91403	-0.44598	0.094247	0.0425571	0.999482
AXA69_RS07635	NZ_CP048223	complement(1592043..1592383)	-0.317549	0.973689	-0.280791	0.702987	0.0229132	0.999482
AXA69_RS01295	NZ_CP048223	complement(276188..276840)	-0.317201	0.979155	-0.690521	0.0961618	-0.348729	0.999482
AXA69_RS08550	NZ_CP048223	complement(1793721..1794130)	-0.317038	0.912563	0.416847	0.297356	0.135981	0.999482
AXA69_RS09930	NZ_CP048223	2076307..2076620	-0.31681	0.930697	0.364008	0.372221	0.0779084	0.999482
AXA69_RS00795	NZ_CP048223	172420..173060	-0.315471	0.951562	0.879099	0.00955393	0.0893458	0.999482
AXA69_RS08275	NZ_CP048223	complement(1735847..1737093)	-0.314879	0.867233	0.0634502	0.867035	0.0268369	0.999482
AXA69_RS17835	NZ_CP048223	3787765..3788747	-0.3144	0.973689	0.274115	0.714277	0.219852	0.999482
AXA69_RS14320	NZ_CP048223	complement(3005612..3005904)	-0.314153	0.981613	2.06153	0.000802219	-0.136712	0.999482
AXA69_RS12885	NZ_CP048223	2685863..2687838	-0.314092	0.951409	-0.497155	0.0935583	-0.0508572	0.999482
AXA69_RS14835	NZ_CP048223	3118420..3119909	-0.313301	0.979155	0.472561	0.434834	-0.453253	0.999482
AXA69_RS21970	NZ_CP048223	4693941..4694482	-0.312493	0.983007	1.41566	0.186782	-1.16941	0.999482
AXA69_RS11585	NZ_CP048223	2413780..2414204	-0.311616	0.912563	0.521441	0.107205	0.104744	0.999482
AXA69_RS11080	NZ_CP048223	2321028..2321464	-0.310707	0.979155	0.0895204	0.915955	-0.174194	0.999482
AXA69_RS11200	NZ_CP048223	2343863..2344398	-0.310706	0.918745	-0.099359	0.810521	0.196467	0.999482
AXA69_RS07955	NZ_CP048223	complement(1660850..1661343)	-0.310611	0.962853	0.545705	0.0697633	0.0259124	0.999482
AXA69_RS11510	NZ_CP048223	2398155..2398942	-0.310244	0.951409	0.244442	0.564165	0.0477804	0.999482
AXA69_RS05535	NZ_CP048223	1158864..1159792	-0.310059	0.936656	0.320481	0.41036	0.293303	0.999482
AXA69_RS09660	NZ_CP048223	complement(2009784..2010442)	-0.309833	0.937938	0.397865	0.244602	0.194067	0.999482
AXA69_RS12790	NZ_CP048223	complement(2663469..2664670)	-0.309383	0.973689	-0.599591	0.135831	-0.123522	0.999482
AXA69_RS14155	NZ_CP048223	complement(2965159..2966303)	-0.309026	0.951409	2.04535	1.9468e-13	0.485783	0.999482
AXA69_RS18275	NZ_CP048223	complement(3896070..3897034)	-0.308151	0.923512	0.135875	0.794019	0.0892486	0.999482
ffs	NZ_CP048223	complement(4295485..4295580)	-0.308116	0.981613	1.76638	1.43753e-06	-0.858876	0.999482
AXA69_RS05970	NZ_CP048223	complement(1251245..1251540)	-0.307887	0.912563	0.105385	0.814401	-0.123782	0.999482
ubiB	NZ_CP048223	complement(1631698..1633337)	-0.307858	0.91403	-0.808564	0.00500601	0.176999	0.999482
fruB	NZ_CP048223	complement(4276642..4277741)	-0.30776	0.973689	-0.424362	0.275565	0.203401	0.999482
tusD	NZ_CP048223	complement(1340043..1340434)	-0.30748	0.937938	-1.29396	6.21032e-05	-0.108909	0.999482
AXA69_RS14890	NZ_CP048223	3128181..3129205	-0.306721	0.958104	-0.855556	0.00844075	0.302947	0.999482
AXA69_RS00600	NZ_CP048223	complement(127615..128764)	-0.306351	0.973689	0.617777	0.327719	-0.177958	0.999482
AXA69_RS17930	NZ_CP048223	3809498..3810696	-0.306234	0.961513	1.04909	0.00950333	0.0384826	0.999482
fliE	NZ_CP048223	complement(253439..253755)	-0.305902	0.951409	1.55176	4.82461e-06	0.293984	0.999482
AXA69_RS05115	NZ_CP048223	1080886..1082183	-0.30533	0.912563	0.451532	0.187216	0.126963	0.999482
tapA	NZ_CP048223	1222601..1223028	-0.304705	0.973689	1.12889	0.000384273	0.507736	0.999482
AXA69_RS07870	NZ_CP048223	complement(1642554..1643731)	-0.303873	0.973689	0.409927	0.306577	0.237966	0.999482
hppD	NZ_CP048223	3656184..3657295	-0.303795	0.979155	0.334213	0.422525	-0.00878659	0.999482
AXA69_RS17900	NZ_CP048223	complement(3802849..3803909)	-0.303604	0.973689	0.00385106	0.996776	0.0488822	0.999482
AXA69_RS13690	NZ_CP048223	2854963..2855429	-0.302364	0.936613	1.08097	0.00652706	-0.19726	0.999482
AXA69_RS06830	NZ_CP048223	complement(1414254..1415986)	-0.302267	0.931064	0.324882	0.403321	-0.0546281	0.999482
AXA69_RS03865	NZ_CP048223	complement(821143..821774)	-0.301944	0.937938	0.0110018	0.981234	-0.369041	0.999482
AXA69_RS20265	NZ_CP048223	4310879..4311816	-0.301895	0.967452	0.0419628	0.934799	0.0948101	0.999482
AXA69_RS14990	NZ_CP048223	complement(3155958..3157156)	-0.301016	0.918745	-0.191702	0.656877	0.14722	0.999482
nagB	NZ_CP048223	complement(3313484..3314283)	-0.300704	0.900166	1.19025	0.00171464	0.459574	0.913471
AXA69_RS12350	NZ_CP048223	2561514..2562487	-0.300117	0.973689	-0.741887	0.0766078	-0.0901039	0.999482
AXA69_RS13610	NZ_CP048223	2842371..2842648	-0.300081	0.97137	0.417672	0.366114	0.0148827	0.999482
AXA69_RS03125	NZ_CP048223	655422..656437	-0.299998	0.973689	0.588525	0.377189	0.399186	0.999482
AXA69_RS20610	NZ_CP048223	complement(4404741..4405648)	-0.299676	0.951409	0.0377952	0.946868	0.0385542	0.999482
tppD	NZ_CP048223	complement(942214..942650)	-0.299614	0.973689	-0.019844	0.966816	0.213328	0.999482
AXA69_RS01225	NZ_CP048223	258337..258644	-0.299279	0.951562	0.264726	0.589243	0.0233383	0.999482
AXA69_RS09695	NZ_CP048223	complement(2016237..2017000)	-0.299231	0.973689	0.724412	0.0775975	-0.0991367	0.999482
AXA69_RS10745	NZ_CP048223	complement(2253033..2254387)	-0.29917	0.973689	-0.691798	0.0347931	0.249366	0.999482
AXA69_RS17895	NZ_CP048223	complement(3801884..3802845)	-0.298654	0.973689	0.755226	0.133798	0.0906085	0.999482
AXA69_RS11065	NZ_CP048223	complement(2317907..2318784)	-0.297378	0.953204	0.548569	0.174913	0.0106536	0.999482
AXA69_RS01320	NZ_CP048223	complement(278843..279192)	-0.297206	0.973689	-0.431975	0.560966	-0.34831	0.999482
AXA69_RS06865	NZ_CP048223	1425458..1426515	-0.297059	0.973689	0.435454	0.559768	-0.124345	0.999482
AXA69_RS14895	NZ_CP048223	3129199..3132350	-0.296561	0.951562	0.434496	0.109789	0.230845	0.999482
AXA69_RS12595	NZ_CP048223	complement(2613926..2614479)	-0.295453	0.91403	0.543169	0.0964959	0.0212848	0.999482
AXA69_RS18815	NZ_CP048223	4008158..4008345	-0.295054	0.981613	1.57827	0.0508451	0.251061	0.999482
AXA69_RS04970	NZ_CP048223	1050954..1051294	-0.29499	0.912563	0.160372	0.67086	-0.0984924	0.999482
znuA	NZ_CP048223	complement(1083867..1084801)	-0.294273	0.91403	-0.503825	0.154796	0.171212	0.999482
AXA69_RS00220	NZ_CP048223	44968..45689	-0.294119	0.979155	0.0930359	0.828156	0.468961	0.999482
pyk	NZ_CP048223	267977..269415	-0.293696	0.973689	0.661033	0.076007	0.155052	0.999482
AXA69_RS13515	NZ_CP048223	complement(2823602..2824095)	-0.293585	0.937938	0.723774	0.00896103	0.159086	0.999482
AXA69_RS13455	NZ_CP048223	complement(2810606..2812506)	-0.293511	0.972194	0.342314	0.323703	0.00872454	0.999482
AXA69_RS23035	NZ_CP048225	3824..4029	-0.293124	0.937938	-0.216604	0.523404	-0.013906	0.999482
AXA69_RS01990	NZ_CP048223	complement(423598..423854)	-0.291993	0.947142	0.309445	0.379001	-0.0130036	0.999482
AXA69_RS11325	NZ_CP048223	2365302..2365552	-0.29197	0.972194	2.31104	3.3576e-26	0.0554754	0.999482
AXA69_RS04285	NZ_CP048223	complement(904532..904983)	-0.290712	0.886202	-0.467813	0.120711	0.132279	0.999482
AXA69_RS17270	NZ_CP048223	3669939..3670957	-0.290624	0.951562	0.65732	0.072848	-0.228716	0.999482
AXA69_RS12630	NZ_CP048223	2623629..2624104	-0.290284	0.972194	-0.22713	0.532722	0.0238131	0.999482
priA	NZ_CP048223	1506293..1508499	-0.290273	0.930697	0.547629	0.0306512	0.181781	0.999482
AXA69_RS21110	NZ_CP048223	4507154..4507887	-0.290215	0.898524	0.473035	0.237814	-0.10998	0.999482
AXA69_RS02430	NZ_CP048223	516813..517456	-0.289931	0.973689	0.0380985	0.946887	-0.0252058	0.999482
AXA69_RS06925	NZ_CP048223	complement(1438038..1439431)	-0.289824	0.973689	0.62257	0.260961	0.110099	0.999482
AXA69_RS17335	NZ_CP048223	3688752..3689626	-0.289064	0.967452	-0.501518	0.257892	-0.0586628	0.999482
ilvY	NZ_CP048223	complement(1815296..1816188)	-0.28893	0.972194	0.0814517	0.792455	0.147993	0.999482
AXA69_RS10780	NZ_CP048223	2260460..2261664	-0.288525	0.920979	-1.37156	1.21441e-05	0.59782	0.479206
AXA69_RS11950	NZ_CP048223	2483169..2483395	-0.288471	0.912563	0.58565	0.0312787	0.00412868	0.999482
AXA69_RS09745	NZ_CP048223	2031581..2032593	-0.288064	0.973689	0.833492	0.0310829	-0.0794118	0.999482
AXA69_RS11710	NZ_CP048223	complement(2433839..2434749)	-0.285825	0.961513	0.916634	0.00316175	0.209883	0.999482
metB	NZ_CP048223	2310183..2311354	-0.285707	0.973689	0.655724	0.073328	0.10537	0.999482
AXA69_RS03435	NZ_CP048223	complement(720028..720662)	-0.28425	0.937938	0.190639	0.635925	-0.103104	0.999482
AXA69_RS16315	NZ_CP048223	3444074..3445146	-0.283457	0.955299	1.56456	6.21499e-12	-0.0713285	0.999482
lrp	NZ_CP048223	3741461..3741951	-0.28342	0.979155	-0.611236	0.127873	-0.020294	0.999482
AXA69_RS11675	NZ_CP048223	2428759..2429465	-0.282929	0.951409	0.593678	0.0497114	0.0556103	0.999482
AXA69_RS14605	NZ_CP048223	3068105..3068796	-0.282342	0.973689	-0.625175	0.141804	-0.426395	0.999482
AXA69_RS17315	NZ_CP048223	3682262..3684195	-0.282054	0.937938	0.892332	0.000417155	-0.00535501	0.999482
trpD	NZ_CP048223	183290..184302	-0.281532	0.973689	0.396723	0.3113	0.227045	0.999482
AXA69_RS08370	NZ_CP048223	1757185..1757696	-0.28102	0.973689	0.465132	0.208744	0.0453531	0.999482
AXA69_RS10325	NZ_CP048223	complement(2163125..2163759)	-0.280859	0.973689	0.0957999	0.814391	0.0578313	0.999482
gpmM	NZ_CP048223	complement(1952339..1953867)	-0.28015	0.966165	0.320298	0.399431	0.0727782	0.999482
AXA69_RS07320	NZ_CP048223	complement(1521889..1522385)	-0.279773	0.937938	-0.244873	0.544066	-0.000298196	0.999482
AXA69_RS14755	NZ_CP048223	3098666..3099087	-0.279512	0.947142	1.40354	1.63297e-08	0.0864757	0.999482
AXA69_RS11845	NZ_CP048223	2460741..2462692	-0.279272	0.968478	0.524426	0.225879	-0.0678597	0.999482
AXA69_RS17705	NZ_CP048223	3759995..3761400	-0.278892	0.923512	0.0517518	0.884252	0.203124	0.999482
AXA69_RS19605	NZ_CP048223	complement(4174319..4175118)	-0.278874	0.973689	0.396958	0.197833	0.0706547	0.999482
cdd	NZ_CP048223	complement(3772331..3773211)	-0.278698	0.937938	0.0397087	0.939763	-0.0219548	0.999482
AXA69_RS08610	NZ_CP048223	1806133..1807676	-0.278263	0.980726	4.2621	5.80159e-24	-1.40129	0.0119151
AXA69_RS19380	NZ_CP048223	4125358..4126223	-0.277815	0.973689	0.673712	0.00897832	-0.0567638	0.999482
mscM	NZ_CP048223	502245..505519	-0.277453	0.937938	0.427989	0.28111	0.12239	0.999482
AXA69_RS07975	NZ_CP048223	complement(1665267..1667350)	-0.276944	0.973689	1.35547	3.44772e-06	-0.0431444	0.999482
fruA	NZ_CP048223	complement(4273926..4275649)	-0.276927	0.973689	-0.00232385	0.996776	0.0615871	0.999482
AXA69_RS04245	NZ_CP048223	892565..894573	-0.276599	0.973689	0.714236	0.0435693	0.236144	0.999482
AXA69_RS11445	NZ_CP048223	2384271..2384629	-0.276281	0.981613	0.470308	0.594342	-0.0646069	0.999482
AXA69_RS15485	NZ_CP048223	complement(3264506..3265689)	-0.276204	0.951409	-0.224408	0.582283	0.309236	0.999482
AXA69_RS05510	NZ_CP048223	complement(1153810..1155101)	-0.276138	0.972194	0.109736	0.81299	0.29374	0.999482
AXA69_RS16220	NZ_CP048223	3426077..3427638	-0.275161	0.973689	0.73065	0.0565106	0.0792428	0.999482
AXA69_RS12770	NZ_CP048223	2656936..2657981	-0.274901	0.973689	1.26054	8.63239e-05	0.21407	0.999482
AXA69_RS08115	NZ_CP048223	complement(1697335..1699808)	-0.274856	0.973689	0.538915	0.191198	0.126282	0.999482
Lysine_RF00168_1	NZ_CP048223	complement(3590476..3590646)	-0.274848	0.972194	1.1142	0.00102617	0.0972057	0.999482
AXA69_RS13315	NZ_CP048223	2779703..2781108	-0.274271	0.937938	0.956943	0.00352794	-0.00435125	0.999482
AXA69_RS05635	NZ_CP048223	complement(1180062..1181428)	-0.273897	0.973689	0.335569	0.392169	0.0683402	0.999482
AXA69_RS12055	NZ_CP048223	2504561..2505759	-0.273545	0.981613	-0.663326	0.125175	0.204634	0.999482
AXA69_RS05550	NZ_CP048223	1162332..1162525	-0.27287	0.973689	0.91063	0.00585477	0.291016	0.999482
AXA69_RS04935	NZ_CP048223	complement(1044011..1045077)	-0.272726	0.981613	2.44494	5.38185e-08	-0.479781	0.999482
AXA69_RS06490	NZ_CP048223	complement(1340522..1340901)	-0.272703	0.973689	-0.1268	0.767562	-0.126221	0.999482
AXA69_RS15220	NZ_CP048223	3207221..3207636	-0.272444	0.981613	0.735553	0.277115	-0.189591	0.999482
AXA69_RS19940	NZ_CP048223	4237729..4238345	-0.271924	0.973689	0.0976494	0.819567	-0.14501	0.999482
AXA69_RS06760	NZ_CP048223	1398978..1399489	-0.271918	0.972194	0.0826319	0.832649	0.310354	0.999482
AXA69_RS11975	NZ_CP048223	2486998..2487803	-0.271606	0.937938	0.393839	0.280975	0.0771278	0.999482
AXA69_RS21900	NZ_CP048223	4682745..4683880	-0.271556	0.981613	1.95157	0.00815925	-0.00402245	0.999482
AXA69_RS14885	NZ_CP048223	3127678..3128123	-0.271514	0.912563	-1.3413	0.000159212	0.251403	0.999482
AXA69_RS17670	NZ_CP048223	complement(3753643..3754535)	-0.271007	0.971844	-0.454913	0.184217	0.215342	0.999482
AXA69_RS13685	NZ_CP048223	2854289..2854830	-0.270919	0.973689	-0.557329	0.163412	-0.380192	0.999482
AXA69_RS00890	NZ_CP048223	191720..192471	-0.270833	0.981613	0.67216	0.375337	-0.195962	0.999482
argB	NZ_CP048223	complement(1059449..1060227)	-0.270783	0.973689	0.439747	0.271583	0.187987	0.999482
AXA69_RS04715	NZ_CP048223	complement(987882..988912)	-0.270637	0.972194	0.193222	0.679303	0.220022	0.999482
AXA69_RS09065	NZ_CP048223	1901176..1902671	-0.27035	0.973689	1.10429	0.000606756	0.229344	0.999482
AXA69_RS11205	NZ_CP048223	complement(2344425..2346037)	-0.270278	0.955299	-0.167133	0.719686	0.104368	0.999482
AXA69_RS10085	NZ_CP048223	2107194..2107840	-0.270081	0.973689	-0.122343	0.775218	0.271069	0.999482
AXA69_RS08125	NZ_CP048223	complement(1700946..1701727)	-0.269623	0.937938	-0.0377932	0.936805	0.234641	0.999482
leuE	NZ_CP048223	1777680..1778317	-0.26945	0.954577	-0.144042	0.754182	0.0768755	0.999482
AXA69_RS03875	NZ_CP048223	complement(822379..825267)	-0.269249	0.98156	3.99205	6.31127e-21	-1.25106	0.0400824
AXA69_RS01950	NZ_CP048223	414590..415509	-0.269196	0.973689	0.541958	0.143908	-0.0245658	0.999482
AXA69_RS16160	NZ_CP048223	3414308..3414675	-0.268653	0.973689	0.475543	0.149509	0.111437	0.999482
AXA69_RS02220	NZ_CP048223	469600..470195	-0.268396	0.972194	0.608128	0.0244053	0.268751	0.999482
AXA69_RS21810	NZ_CP048223	4668205..4668725	-0.267948	0.973689	0.502826	0.349639	0.0803031	0.999482
AXA69_RS20575	NZ_CP048223	4390239..4391053	-0.267797	0.97906	0.629795	0.342108	0.358746	0.999482
leuD	NZ_CP048223	complement(2650574..2651172)	-0.267781	0.973689	0.479308	0.224955	0.0684302	0.999482
flgG	NZ_CP048223	complement(85905..86692)	-0.266383	0.973689	1.13017	0.0079247	0.199093	0.999482
AXA69_RS09950	NZ_CP048223	complement(2079188..2080155)	-0.26596	0.966695	-0.633777	0.067617	-0.0589502	0.999482
AXA69_RS12240	NZ_CP048223	complement(2542459..2543024)	-0.265382	0.973689	0.18764	0.639366	0.167946	0.999482
AXA69_RS07965	NZ_CP048223	complement(1662652..1663592)	-0.265104	0.973689	0.957839	0.00727489	-0.0220815	0.999482
ilvD	NZ_CP048223	complement(1513916..1515756)	-0.264831	0.973689	1.1191	0.00034636	0.218244	0.999482
oppC	NZ_CP048223	complement(4551317..4552227)	-0.264738	0.930697	-0.364811	0.161179	0.181855	0.999482
AXA69_RS19620	NZ_CP048223	complement(4177081..4177658)	-0.264466	0.920979	0.223395	0.553758	0.139271	0.999482
AXA69_RS13550	NZ_CP048223	2829954..2830285	-0.26334	0.973689	0.625985	0.105273	-0.134014	0.999482
AXA69_RS16180	NZ_CP048223	complement(3419648..3420900)	-0.263083	0.973689	0.432066	0.312217	-0.0267307	0.999482
AXA69_RS10590	NZ_CP048223	2216807..2217051	-0.262213	0.973689	-0.602229	0.0899663	0.10913	0.999482
pdxJ	NZ_CP048223	2568294..2569030	-0.262166	0.931064	1.06281	0.000413808	-0.119067	0.999482
AXA69_RS14185	NZ_CP048223	2969063..2969688	-0.262035	0.973689	2.06337	4.59283e-13	0.00291781	0.999482
AXA69_RS18680	NZ_CP048223	complement(3977674..3978428)	-0.261717	0.979155	0.0367146	0.943767	0.13117	0.999482
AXA69_RS14150	NZ_CP048223	2963168..2965236	-0.260965	0.973689	0.791107	0.0386348	0.0701373	0.999482
AXA69_RS09015	NZ_CP048223	complement(1887263..1888149)	-0.260938	0.937938	-0.621082	0.0101721	0.146396	0.999482
AXA69_RS04365	NZ_CP048223	922194..922543	-0.260868	0.979155	1.33093	8.84987e-06	0.198477	0.999482
AXA69_RS03075	NZ_CP048223	643639..646088	-0.260232	0.973689	0.660641	0.0492017	0.054871	0.999482
AXA69_RS21605	NZ_CP048223	4629333..4629940	-0.260145	0.937938	0.585937	0.0798607	0.0540126	0.999482
metQ	NZ_CP048223	complement(2688584..2689383)	-0.259966	0.937938	0.100163	0.77094	0.0774319	0.999482
pdxY_1	NZ_CP048223	2948740..2949599	-0.259954	0.973689	0.596273	0.109305	0.0303527	0.999482
AXA69_RS02945	NZ_CP048223	complement(619015..619391)	-0.259371	0.973689	0.952705	0.00500601	-0.0649931	0.999482
AXA69_RS10080	NZ_CP048223	2106601..2107193	-0.259352	0.937938	0.0406195	0.936576	0.168706	0.999482
AXA69_RS19625	NZ_CP048223	4177905..4179874	-0.259183	0.912563	-0.466348	0.0707558	0.212096	0.999482
AXA69_RS01210	NZ_CP048223	254889..256639	-0.259025	0.973689	0.0380455	0.936576	0.111345	0.999482
AXA69_RS18955	NZ_CP048223	complement(4032650..4032828)	-0.258116	0.973689	-0.670652	0.116923	-0.180982	0.999482
AXA69_RS07065	NZ_CP048223	1467819..1468807	-0.258114	0.971844	0.708232	0.0231995	0.167499	0.999482
AXA69_RS17830	NZ_CP048223	complement(3785712..3787402)	-0.257579	0.980726	1.03711	0.0910723	-0.141455	0.999482
AXA69_RS01535	NZ_CP048223	324026..325578	-0.257309	0.973689	0.466349	0.20167	0.244281	0.999482
AXA69_RS05540	NZ_CP048223	1160035..1161173	-0.256743	0.973689	0.887946	0.0130357	0.0298076	0.999482
AXA69_RS16210	NZ_CP048223	3423817..3424466	-0.256441	0.937938	0.349121	0.306417	0.108051	0.999482
AXA69_RS13585	NZ_CP048223	complement(2837754..2838907)	-0.25626	0.973689	0.766546	0.137106	0.149117	0.999482
AXA69_RS05640	NZ_CP048223	complement(1181731..1182161)	-0.256258	0.979155	1.1055	0.0172184	0.0383044	0.999482
AXA69_RS03735	NZ_CP048223	complement(784059..785587)	-0.256052	0.973689	0.000379213	0.999346	0.0942355	0.999482
AXA69_RS16465	NZ_CP048223	3477848..3478539	-0.255924	0.981613	0.211853	0.626208	0.568322	0.999482
AXA69_RS19340	NZ_CP048223	4113118..4113494	-0.255849	0.973689	1.00617	0.000745713	0.0360106	0.999482
AXA69_RS14330	NZ_CP048223	3006654..3007117	-0.255343	0.937938	-0.00236544	0.996776	0.0404223	0.999482
kdpB	NZ_CP048223	complement(1743842..1745898)	-0.255201	0.973689	0.429155	0.380083	-0.0531447	0.999482
AXA69_RS18270	NZ_CP048223	complement(3895566..3896026)	-0.254678	0.980726	-0.790454	0.257892	-0.172288	0.999482
AXA69_RS19410	NZ_CP048223	complement(4130797..4131983)	-0.253892	0.979155	-0.214142	0.727606	-0.0156927	0.999482
AXA69_RS08640	NZ_CP048223	1814435..1815306	-0.253615	0.937938	0.0995932	0.816239	0.0938767	0.999482
AXA69_RS11230	NZ_CP048223	complement(2349980..2350581)	-0.253502	0.981613	1.1615	0.0689286	0.523087	0.999482
fliF	NZ_CP048223	complement(251683..253391)	-0.253324	0.930697	1.0596	1.58461e-06	0.0511766	0.999482
AXA69_RS03050	NZ_CP048223	640031..640317	-0.253214	0.951409	-0.118394	0.761752	0.260375	0.999482
AXA69_RS20230	NZ_CP048223	complement(4301307..4302103)	-0.253066	0.980726	0.155661	0.842803	0.290668	0.999482
phrB	NZ_CP048223	2847113..2848533	-0.253059	0.973689	0.63754	0.046366	0.0666732	0.999482
rihA	NZ_CP048223	3221286..3222220	-0.252866	0.973689	-0.806283	0.0176323	0.23433	0.999482
AXA69_RS06770	NZ_CP048223	complement(1401704..1403073)	-0.252566	0.979155	0.896956	0.00537907	-0.104891	0.999482
AXA69_RS15035	NZ_CP048223	complement(3168396..3169498)	-0.252047	0.973689	0.379319	0.217283	0.320918	0.999482
AXA69_RS14300	NZ_CP048223	complement(2999556..3001240)	-0.251932	0.973689	0.172595	0.601534	-0.042198	0.999482
glk	NZ_CP048223	complement(265641..266608)	-0.251699	0.973689	0.576969	0.0225388	0.211258	0.999482
AXA69_RS11040	NZ_CP048223	complement(2313895..2314778)	-0.251562	0.973689	0.611546	0.178292	0.00334832	0.999482
AXA69_RS06305	NZ_CP048223	1306878..1307992	-0.251448	0.973689	0.244615	0.664332	0.118823	0.999482
AXA69_RS12215	NZ_CP048223	complement(2536960..2538602)	-0.251336	0.973689	0.438442	0.208786	-0.101137	0.999482
AXA69_RS15810	NZ_CP048223	3338430..3338722	-0.251322	0.973689	0.352423	0.526771	-0.0188394	0.999482
AXA69_RS11660	NZ_CP048223	2426076..2426494	-0.251302	0.9586	0.579769	0.0338774	-0.0705904	0.999482
pdhA	NZ_CP048223	complement(110001..111094)	-0.251242	0.976005	0.236665	0.596585	0.0171566	0.999482
AXA69_RS15050	NZ_CP048223	3172700..3174270	-0.250793	0.979155	0.233436	0.615581	0.311834	0.999482
AXA69_RS04075	NZ_CP048223	865419..866668	-0.25067	0.937938	0.585684	0.0888793	0.568376	0.456707
AXA69_RS15165	NZ_CP048223	complement(3197637..3198786)	-0.250292	0.979155	1.79705	1.89686e-07	-0.129028	0.999482
gdhA	NZ_CP048223	complement(3416544..3417889)	-0.250232	0.958794	0.683845	0.0432393	0.295199	0.999482
AXA69_RS10840	NZ_CP048223	complement(2270172..2272093)	-0.249457	0.969318	0.457578	0.196609	0.00130893	0.999482
AXA69_RS15500	NZ_CP048223	complement(3266830..3268262)	-0.249209	0.937938	0.8981	0.00225108	0.149634	0.999482
serC	NZ_CP048223	complement(4376895..4377982)	-0.249161	0.973689	0.134786	0.720771	-0.103252	0.999482
AXA69_RS10035	NZ_CP048223	2094553..2095787	-0.248623	0.962853	0.920858	0.00416398	0.452869	0.999482
AXA69_RS05560	NZ_CP048223	complement(1163820..1164952)	-0.248383	0.973689	1.10352	0.000830527	0.0446126	0.999482
AXA69_RS20085	NZ_CP048223	4273575..4273825	-0.247972	0.980195	1.0814	0.00388582	0.0346949	0.999482
pgaC	NZ_CP048223	complement(1019493..1020742)	-0.247885	0.980899	0.349587	0.31063	-0.0384481	0.999482
AXA69_RS09010	NZ_CP048223	1886553..1887235	-0.247521	0.973689	-0.709976	0.0143833	0.109734	0.999482
AXA69_RS08545	NZ_CP048223	1793118..1793686	-0.246805	0.979155	1.10442	9.11793e-05	0.139442	0.999482
AXA69_RS03180	NZ_CP048223	complement(670116..670672)	-0.246466	0.973689	0.059029	0.884699	0.0701138	0.999482
AXA69_RS10090	NZ_CP048223	2107834..2108153	-0.24609	0.979155	-0.839242	0.0212458	0.240211	0.999482
AXA69_RS19730	NZ_CP048223	4194375..4194703	-0.245294	0.991568	1.88581	0.161638	-0.610844	0.999482
AXA69_RS09945	NZ_CP048223	2078478..2079076	-0.24518	0.973689	-1.01815	0.00113899	-0.106859	0.999482
AXA69_RS10695	NZ_CP048223	2240768..2243298	-0.244838	0.966165	0.503103	0.138285	-0.13493	0.999482
proV	NZ_CP048223	complement(688935..690130)	-0.244791	0.973689	0.113251	0.82346	0.310267	0.999482
AXA69_RS14090	NZ_CP048223	2946539..2948670	-0.244516	0.973689	0.230326	0.635031	0.0340197	0.999482
AXA69_RS21280	NZ_CP048223	4544059..4544489	-0.244414	0.973689	0.54981	0.137975	0.079763	0.999482
AXA69_RS09635	NZ_CP048223	2005071..2005555	-0.244285	0.973689	1.15108	1.25656e-05	0.201914	0.999482
AXA69_RS00465	NZ_CP048223	99492..100687	-0.244175	0.955939	1.40666	6.9311e-08	-0.0102245	0.999482
spoT	NZ_CP048223	complement(1760650..1762763)	-0.243724	0.973689	0.39828	0.249054	0.149614	0.999482
AXA69_RS13565	NZ_CP048223	complement(2833277..2835219)	-0.243194	0.973689	0.338353	0.426379	0.0275479	0.999482
AXA69_RS00640	NZ_CP048223	complement(135531..135733)	-0.242781	0.973689	1.4597	3.12746e-05	-0.417955	0.999482
AXA69_RS05605	NZ_CP048223	1172983..1173995	-0.242707	0.973689	0.638273	0.0556929	0.262353	0.999482
AXA69_RS03140	NZ_CP048223	659606..660996	-0.242636	0.973689	0.309864	0.4851	0.150598	0.999482
AXA69_RS21425	NZ_CP048223	complement(4578643..4579649)	-0.242381	0.967452	0.939357	0.00497121	0.0453304	0.999482
AXA69_RS21550	NZ_CP048223	4612956..4613809	-0.241723	0.98156	0.244803	0.706602	0.0270794	0.999482
AXA69_RS11860	NZ_CP048223	2467671..2468209	-0.24166	0.973689	1.07723	1.20991e-05	0.00169995	0.999482
AXA69_RS02445	NZ_CP048223	519674..520542	-0.241357	0.973689	-0.0016482	0.998525	0.154848	0.999482
AXA69_RS13520	NZ_CP048223	complement(2824083..2825650)	-0.241041	0.930697	0.360574	0.350656	-0.0545309	0.999482
AXA69_RS11235	NZ_CP048223	complement(2350575..2351761)	-0.241028	0.981613	0.729571	0.306861	0.0956401	0.999482
AXA69_RS03750	NZ_CP048223	complement(789404..790101)	-0.241018	0.973689	-0.408816	0.266891	0.103158	0.999482
AXA69_RS15905	NZ_CP048223	complement(3360654..3362170)	-0.240498	0.973689	1.10533	0.000150469	0.102241	0.999482
AXA69_RS19195	NZ_CP048223	complement(4079889..4080646)	-0.240265	0.98156	0.953416	0.0448655	0.243577	0.999482
AXA69_RS07495	NZ_CP048223	complement(1558762..1561650)	-0.239939	0.981613	3.96976	5.48496e-21	-1.11847	0.120155
AXA69_RS10515	NZ_CP048223	2199750..2200723	-0.239711	0.972194	0.564977	0.160782	0.22504	0.999482
AXA69_RS15575	NZ_CP048223	3284685..3286309	-0.239521	0.973689	0.606857	0.118207	-0.0658623	0.999482
fadA	NZ_CP048223	1572645..1573828	-0.239472	0.981613	0.301445	0.41292	0.439079	0.999482
rpoE	NZ_CP048223	2560296..2560876	-0.239405	0.973689	0.6048	0.0564698	0.065728	0.999482
AXA69_RS02330	NZ_CP048223	complement(494142..494776)	-0.239132	0.981613	0.806358	0.259572	0.197985	0.999482
AXA69_RS08620	NZ_CP048223	1808190..1811078	-0.239046	0.981613	3.99429	2.06434e-21	-1.1148	0.118607
AXA69_RS07705	NZ_CP048223	complement(1608058..1608563)	-0.238423	0.974264	0.447231	0.347326	0.135005	0.999482
AXA69_RS18265	NZ_CP048223	complement(3894024..3895555)	-0.238149	0.973689	0.496045	0.199946	-0.0355279	0.999482
nhaA	NZ_CP048223	complement(954335..955551)	-0.238112	0.947142	0.0128711	0.973076	0.321135	0.999482
AXA69_RS17180	NZ_CP048223	complement(3650094..3650749)	-0.237901	0.951409	-0.205231	0.51472	0.217727	0.999482
uhpA	NZ_CP048223	38066..38655	-0.23724	0.980726	-0.46359	0.349002	-0.0760386	0.999482
AXA69_RS07605	NZ_CP048223	1585257..1586053	-0.236686	0.973689	0.316349	0.374051	0.149077	0.999482
AXA69_RS00180	NZ_CP048223	36437..37209	-0.23654	0.973689	0.950013	0.0246691	-0.169858	0.999482
AXA69_RS18330	NZ_CP048223	complement(3910189..3911459)	-0.236466	0.981613	-0.0283202	0.949048	0.259575	0.999482
AXA69_RS18810	NZ_CP048223	complement(4007124..4007665)	-0.236443	0.973689	-0.539024	0.0328983	0.349607	0.999482
AXA69_RS08950	NZ_CP048223	complement(1873783..1875362)	-0.236377	0.973689	0.102262	0.817441	-0.00241213	0.999482
AXA69_RS04315	NZ_CP048223	complement(910261..910805)	-0.236196	0.973689	1.00284	1.33623e-06	0.149468	0.999482
thrB	NZ_CP048223	3071581..3072548	-0.235963	0.977604	-0.472334	0.179263	0.200622	0.999482
AXA69_RS11310	NZ_CP048223	complement(2361353..2362224)	-0.235959	0.979155	0.426841	0.388679	-0.0128676	0.999482
AXA69_RS17330	NZ_CP048223	3686710..3688682	-0.235803	0.974105	-0.0578998	0.904427	0.210201	0.999482
AXA69_RS12935	NZ_CP048223	2696099..2697648	-0.235772	0.973689	-0.859886	0.000481238	0.186716	0.999482
AXA69_RS02535	NZ_CP048223	complement(535348..536510)	-0.235511	0.979155	0.232507	0.551718	0.251231	0.999482
AXA69_RS19590	NZ_CP048223	complement(4171155..4171897)	-0.235307	0.957204	0.143441	0.717909	-0.0547733	0.999482
AXA69_RS07655	NZ_CP048223	complement(1596954..1597660)	-0.235239	0.962853	0.0544567	0.905929	0.128401	0.999482
AXA69_RS03940	NZ_CP048223	complement(837359..838239)	-0.235055	0.979155	0.506939	0.0564728	-0.0100334	0.999482
AXA69_RS21090	NZ_CP048223	4504076..4504854	-0.234893	0.973689	-0.452294	0.0817434	0.314809	0.999482
AXA69_RS11470	NZ_CP048223	2390154..2390467	-0.23453	0.974801	1.00076	0.00367248	-0.0178811	0.999482
AXA69_RS10045	NZ_CP048223	2096781..2098483	-0.234435	0.981613	1.95643	1.41388e-11	0.668005	0.999482
AXA69_RS16115	NZ_CP048223	complement(3402550..3404297)	-0.234357	0.973689	-0.191528	0.646824	0.0659187	0.999482
fliL_1	NZ_CP048223	complement(245313..245830)	-0.234301	0.979155	0.931049	0.00025828	0.0420154	0.999482
AXA69_RS16980	NZ_CP048223	complement(3599225..3599712)	-0.233996	0.979155	0.758534	0.0433136	0.0493717	0.999482
AXA69_RS12260	NZ_CP048223	2545180..2545526	-0.233963	0.979155	0.0482821	0.916645	0.180557	0.999482
AXA69_RS20300	NZ_CP048223	4318938..4320436	-0.233806	0.981613	0.0668801	0.893215	0.208209	0.999482
cheD	NZ_CP048223	complement(2806431..2806900)	-0.232576	0.98156	0.868791	0.034243	0.200716	0.999482
AXA69_RS21640	NZ_CP048223	complement(4636189..4636919)	-0.232393	0.973689	1.31068	2.27412e-05	0.0217604	0.999482
AXA69_RS21105	NZ_CP048223	4506552..4507156	-0.232083	0.973689	0.685296	0.0136475	0.141689	0.999482
AXA69_RS07100	NZ_CP048223	1476880..1477910	-0.231368	0.981613	0.857505	0.214795	-0.0913826	0.999482
AXA69_RS02840	NZ_CP048223	598666..599018	-0.231286	0.973689	0.421982	0.231057	0.183588	0.999482
AXA69_RS17380	NZ_CP048223	3697058..3697953	-0.231267	0.973689	-0.0684346	0.829251	0.00215682	0.999482
AXA69_RS06255	NZ_CP048223	1299852..1300231	-0.23111	0.979235	-0.104403	0.777974	0.268505	0.999482
AXA69_RS08985	NZ_CP048223	complement(1882325..1882836)	-0.230893	0.979155	0.144676	0.720037	-0.0988939	0.999482
ptsI	NZ_CP048223	complement(3049006..3050732)	-0.230761	0.981613	-0.99956	0.0104521	0.191156	0.999482
AXA69_RS12050	NZ_CP048223	2503873..2504342	-0.230599	0.981613	-1.02921	0.0058357	0.076105	0.999482
AXA69_RS04925	NZ_CP048223	complement(1041456..1042666)	-0.230404	0.981613	2.1347	5.29937e-10	-0.0937757	0.999482
pykF_2	NZ_CP048223	3813411..3814828	-0.23034	0.972194	1.09073	8.40467e-05	-0.169009	0.999482
AXA69_RS00470	NZ_CP048223	complement(100685..100866)	-0.230132	0.98156	1.18935	0.00492595	0.156196	0.999482
AXA69_RS07695	NZ_CP048223	1606526..1607226	-0.230121	0.979235	0.2282	0.599686	0.261776	0.999482
AXA69_RS20270	NZ_CP048223	4311832..4312241	-0.230057	0.979155	0.0644196	0.884252	0.0931302	0.999482
AXA69_RS08860	NZ_CP048223	complement(1856317..1856855)	-0.229923	0.973689	0.0847057	0.860703	0.108062	0.999482
flhA	NZ_CP048223	complement(238284..240385)	-0.229459	0.973689	-0.239383	0.436981	0.230622	0.999482
trpCF	NZ_CP048223	184303..185798	-0.229425	0.973689	0.118313	0.767834	0.279137	0.999482
AXA69_RS10605	NZ_CP048223	2219865..2220316	-0.228848	0.973689	0.0751865	0.831368	0.0261938	0.999482
AXA69_RS10850	NZ_CP048223	complement(2273631..2274223)	-0.228793	0.981613	-0.297248	0.594577	-0.191708	0.999482
AXA69_RS12005	NZ_CP048223	complement(2493533..2495160)	-0.228616	0.98156	0.77243	0.0173491	0.0916674	0.999482
blrA	NZ_CP048223	1671094..1671767	-0.227909	0.979155	-0.707639	0.019385	0.148847	0.999482
AXA69_RS17095	NZ_CP048223	complement(3628565..3630945)	-0.227857	0.981613	-0.233854	0.623494	0.0258673	0.999482
AXA69_RS04705	NZ_CP048223	complement(985963..986525)	-0.227439	0.98156	-0.532556	0.0939195	0.238122	0.999482
AXA69_RS10615	NZ_CP048223	2221318..2222492	-0.227246	0.981613	0.581843	0.0674527	0.00223404	0.999482
AXA69_RS02435	NZ_CP048223	517454..518949	-0.227178	0.979155	0.867478	0.00678477	-0.0148425	0.999482
rsmE	NZ_CP048223	406009..406739	-0.226721	0.965342	0.077127	0.876024	0.01283	0.999482
AXA69_RS09020	NZ_CP048223	1888252..1888871	-0.226619	0.973689	-0.825694	0.0204015	0.0670665	0.999482
AXA69_RS15255	NZ_CP048223	3213824..3214707	-0.2262	0.983007	2.25274	0.0109185	-0.79735	0.999482
AXA69_RS08135	NZ_CP048223	complement(1702672..1703615)	-0.226111	0.979155	1.02961	0.0031042	0.339365	0.999482
srlA	NZ_CP048223	2471284..2471840	-0.22597	0.981613	-0.550061	0.363203	-0.0513503	0.999482
AXA69_RS04465	NZ_CP048223	complement(938591..942201)	-0.225869	0.981613	0.249753	0.463466	0.380927	0.999482
AXA69_RS04695	NZ_CP048223	complement(984344..985278)	-0.225247	0.979155	-0.0763052	0.819567	-0.0232898	0.999482
AXA69_RS02460	NZ_CP048223	522046..523490	-0.224715	0.973689	0.105038	0.803357	0.317177	0.999482
AXA69_RS08375	NZ_CP048223	complement(1757814..1758625)	-0.223562	0.97128	-0.793386	0.000586744	0.146614	0.999482
AXA69_RS21060	NZ_CP048223	complement(4499873..4500279)	-0.222987	0.980726	-0.416072	0.290157	-0.0125057	0.999482
AXA69_RS05405	NZ_CP048223	complement(1135453..1136042)	-0.222914	0.980726	-0.359614	0.189974	0.0014454	0.999482
AXA69_RS16995	NZ_CP048223	complement(3602450..3604797)	-0.222696	0.981613	0.0764694	0.878654	0.357566	0.999482
AXA69_RS14390	NZ_CP048223	complement(3020911..3021767)	-0.222517	0.980726	0.502518	0.2901	-0.103802	0.999482
AXA69_RS22390	NZ_CP048224	complement(65620..65885)	-0.222424	0.983007	0.252743	0.826509	0.25498	0.999482
AXA69_RS09875	NZ_CP048223	complement(2061389..2063244)	-0.22192	0.973689	-0.176435	0.630066	0.176492	0.999482
AXA69_RS11215	NZ_CP048223	complement(2346574..2347454)	-0.22163	0.981613	0.642069	0.436592	-0.194705	0.999482
AXA69_RS05750	NZ_CP048223	complement(1197262..1197878)	-0.2212	0.981613	0.063158	0.880176	-0.42058	0.999482
AXA69_RS02205	NZ_CP048223	462896..464049	-0.221052	0.980726	0.241048	0.586978	0.0751311	0.999482
AXA69_RS14920	NZ_CP048223	complement(3139817..3141351)	-0.221015	0.981613	0.906401	0.198999	0.998846	0.278353
AXA69_RS19050	NZ_CP048223	4047399..4048402	-0.220305	0.981613	0.205224	0.629089	-0.136715	0.999482
AXA69_RS03755	NZ_CP048223	790101..790699	-0.219804	0.973689	0.232667	0.434517	0.0447824	0.999482
pulA	NZ_CP048223	complement(1003489..1007522)	-0.21909	0.973689	0.548145	0.168313	-0.0285537	0.999482
AXA69_RS05015	NZ_CP048223	complement(1057207..1058441)	-0.218929	0.98156	0.441962	0.106407	0.160293	0.999482
tsaE	NZ_CP048223	2695635..2696107	-0.218692	0.973689	-0.291781	0.33713	0.14594	0.999482
AXA69_RS21940	NZ_CP048223	4688421..4688758	-0.218154	0.987469	2.74398	0.0651516	0.277564	0.999482
AXA69_RS09640	NZ_CP048223	2005553..2006412	-0.217918	0.973689	0.930532	0.00132738	0.0874072	0.999482
AXA69_RS00365	NZ_CP048223	complement(80928..82927)	-0.217077	0.979155	0.931155	0.0406886	0.110842	0.999482
thpR	NZ_CP048223	844804..845330	-0.216787	0.981613	0.611918	0.0347782	0.0438408	0.999482
AXA69_RS03745	NZ_CP048223	complement(786902..789348)	-0.216554	0.980899	-0.45276	0.0480797	0.0506882	0.999482
glnE	NZ_CP048223	complement(2475630..2478511)	-0.216479	0.981613	0.312642	0.244165	0.11372	0.999482
clpA	NZ_CP048223	3733510..3735761	-0.216349	0.973689	-1.40027	2.24899e-07	-1.62603	3.57286e-11
AXA69_RS05105	NZ_CP048223	1078272..1079215	-0.216014	0.973689	0.536975	0.0840193	0.209933	0.999482
AXA69_RS11410	NZ_CP048223	2377568..2378628	-0.215985	0.979155	0.793403	0.00271791	-0.128253	0.999482
AXA69_RS02090	NZ_CP048223	complement(442571..443694)	-0.215959	0.962853	1.28205	0.00041473	0.0141385	0.999482
pheA	NZ_CP048223	complement(2840239..2841410)	-0.215776	0.981613	-0.254251	0.521772	0.121302	0.999482
blrB	NZ_CP048223	1671827..1673268	-0.215743	0.979155	0.190876	0.567638	0.303652	0.999482
AXA69_RS03765	NZ_CP048223	complement(792061..801647)	-0.215723	0.973689	1.42188	2.67733e-06	0.0252503	0.999482
AXA69_RS02710	NZ_CP048223	572244..573393	-0.215562	0.983007	1.45628	0.0537008	-0.25942	0.999482
AXA69_RS10830	NZ_CP048223	complement(2268340..2268860)	-0.215246	0.975918	-0.344653	0.419787	0.0341077	0.999482
AXA69_RS04525	NZ_CP048223	complement(952663..952964)	-0.215174	0.981613	-0.00516361	0.989302	-0.293674	0.999482
AXA69_RS07665	NZ_CP048223	1599538..1600856	-0.214471	0.979155	-0.912568	0.00209498	-0.0289001	0.999482
AXA69_RS18745	NZ_CP048223	complement(3991966..3992168)	-0.214315	0.981613	0.54489	0.313901	0.0191113	0.999482
AXA69_RS14900	NZ_CP048223	complement(3132394..3134885)	-0.214256	0.973689	0.669326	0.0083138	0.302805	0.999482
AXA69_RS09245	NZ_CP048223	1937423..1938342	-0.213506	0.973689	0.527294	0.0521177	0.115202	0.999482
AXA69_RS15025	NZ_CP048223	3164741..3166101	-0.213228	0.980726	-1.03423	0.000145186	-0.00364605	0.999482
mobC_2	NZ_CP048227	3840..4255	-0.212851	0.979155	1.0483	0.000473561	0.286962	0.999482
AXA69_RS14860	NZ_CP048223	complement(3124956..3125683)	-0.212439	0.98156	0.308938	0.45854	-0.0757132	0.999482
AXA69_RS21480	NZ_CP048223	complement(4595651..4596585)	-0.212147	0.981613	0.341226	0.449835	0.349125	0.999482
basC	NZ_CP048223	complement(1710267..1711588)	-0.211783	0.973689	0.78653	0.0323175	-0.0644751	0.999482
AXA69_RS02415	NZ_CP048223	complement(513806..514581)	-0.210786	0.98156	0.281637	0.462795	0.175546	0.999482
AXA69_RS11935	NZ_CP048223	complement(2481171..2482174)	-0.21053	0.981613	1.12598	0.00225106	0.228722	0.999482
AXA69_RS09040	NZ_CP048223	complement(1895028..1895845)	-0.209698	0.979155	0.110982	0.817441	-0.136228	0.999482
mshL	NZ_CP048223	2108225..2109894	-0.20936	0.98156	0.143635	0.675165	0.312293	0.999482
amoG	NZ_CP048223	complement(4394631..4400866)	-0.209193	0.973689	0.795644	0.0588792	0.273836	0.999482
AXA69_RS06895	NZ_CP048223	complement(1431688..1432256)	-0.20897	0.973689	-0.636402	0.0348274	-0.356222	0.999482
AXA69_RS15125	NZ_CP048223	complement(3192311..3193650)	-0.208918	0.98156	0.633385	0.351279	-0.0646337	0.999482
AXA69_RS11655	NZ_CP048223	2425758..2426056	-0.208801	0.973689	0.122394	0.712941	0.0786603	0.999482
AXA69_RS07780	NZ_CP048223	complement(1623199..1625744)	-0.208602	0.974264	0.142803	0.675165	0.269021	0.999482
AXA69_RS06730	NZ_CP048223	complement(1391535..1392202)	-0.208514	0.980726	0.252312	0.549925	-0.255445	0.999482
AXA69_RS21955	NZ_CP048223	4690535..4692624	-0.20836	0.981613	1.70418	0.00422999	-0.0248213	0.999482
traI	NZ_CP048224	complement(38489..43650)	-0.208326	0.973689	0.358898	0.246409	0.381233	0.999482
AXA69_RS13220	NZ_CP048223	complement(2761340..2762208)	-0.208297	0.979155	0.186903	0.507858	-0.00440419	0.999482
AXA69_RS03115	NZ_CP048223	653019..654445	-0.208262	0.975918	-0.548864	0.0234301	0.108161	0.999482
AXA69_RS09290	NZ_CP048223	1950102..1950751	-0.207689	0.981613	0.814493	0.0338774	-0.415358	0.999482
AXA69_RS23240	NZ_CP048223	2658084..2658235	-0.207579	0.981613	-0.533031	0.488426	-0.049574	0.999482
pseI	NZ_CP048223	1487917..1488962	-0.206913	0.973689	0.610985	0.106752	0.126469	0.999482
ompA_2	NZ_CP048223	complement(1510896..1512001)	-0.206865	0.981613	0.315556	0.299323	0.30927	0.999482
AXA69_RS10860	NZ_CP048223	complement(2276740..2277638)	-0.20678	0.973689	0.182124	0.638852	0.124106	0.999482
AXA69_RS04870	NZ_CP048223	complement(1025701..1026749)	-0.20673	0.980726	-0.444715	0.306577	0.137367	0.999482
AXA69_RS04995	NZ_CP048223	complement(1053803..1054194)	-0.206505	0.983007	0.803201	0.31962	0.0880425	0.999482
AXA69_RS02760	NZ_CP048223	580470..582004	-0.206421	0.980726	0.727513	0.00686489	-0.00294149	0.999482
AXA69_RS13625	NZ_CP048223	2844398..2845026	-0.206367	0.979155	0.456742	0.177284	-0.0879248	0.999482
gap	NZ_CP048223	874214..875208	-0.20619	0.981613	-0.254742	0.616651	-0.0104007	0.999482
AXA69_RS18595	NZ_CP048223	3965505..3965580	-0.206093	0.987469	-1.61562	0.252147	-0.266947	0.999482
AXA69_RS20305	NZ_CP048223	complement(4320517..4321322)	-0.205837	0.981613	1.15389	0.000675098	-0.0490163	0.999482
proX	NZ_CP048223	complement(686792..687789)	-0.205313	0.981613	-0.0538854	0.914526	0.287367	0.999482
astB	NZ_CP048223	complement(2983782..2985118)	-0.20529	0.981613	1.33273	5.48424e-07	-0.0509997	0.999482
AXA69_RS15460	NZ_CP048223	complement(3260343..3262060)	-0.204769	0.981613	0.477669	0.0554662	0.204247	0.999482
AXA69_RS10060	NZ_CP048223	2101457..2102106	-0.204111	0.981613	0.248557	0.517268	-0.0181736	0.999482
trxC	NZ_CP048223	complement(3928697..3929124)	-0.204107	0.973689	0.37709	0.243767	-0.135687	0.999482
pncB	NZ_CP048223	1523833..1525010	-0.203607	0.98156	0.538844	0.0381561	0.147931	0.999482
hcp	NZ_CP048223	2855648..2857296	-0.2036	0.981613	-0.421213	0.268018	0.129217	0.999482
AXA69_RS05075	NZ_CP048223	complement(1071300..1071667)	-0.203481	0.981613	0.999429	0.0796927	0.0458266	0.999482
AXA69_RS16900	NZ_CP048223	3581308..3582599	-0.203317	0.981613	-0.528114	0.106408	0.0382152	0.999482
AXA69_RS05020	NZ_CP048223	complement(1058512..1059422)	-0.202851	0.973689	1.14105	4.85224e-05	0.178028	0.999482
arcB	NZ_CP048223	2675972..2678283	-0.202624	0.973689	-0.629947	0.0306026	0.120411	0.999482
AXA69_RS19630	NZ_CP048223	complement(4179924..4180819)	-0.202149	0.981613	0.426866	0.299821	0.0894499	0.999482
AXA69_RS14655	NZ_CP048223	complement(3078868..3079139)	-0.202124	0.973689	-1.01969	0.00478648	0.153193	0.999482
AXA69_RS18375	NZ_CP048223	3924127..3924332	-0.201799	0.987469	0.732212	0.520126	-0.0617219	0.999482
gntU	NZ_CP048223	complement(1944317..1945656)	-0.201543	0.98156	0.170554	0.702987	-0.00720591	0.999482
AXA69_RS18245	NZ_CP048223	3888706..3890372	-0.200823	0.981613	0.576941	0.125433	0.295691	0.999482
malQ	NZ_CP048223	complement(871679..873867)	-0.200338	0.977604	1.03074	0.000110109	0.0837092	0.999482
ald	NZ_CP048223	1903510..1904624	-0.20005	0.981613	0.411092	0.160949	0.181197	0.999482
AXA69_RS06600	NZ_CP048223	complement(1367148..1367608)	-0.199738	0.981613	0.933141	0.00266812	-0.0775891	0.999482
AXA69_RS09080	NZ_CP048223	1904742..1905580	-0.199695	0.980899	0.0596276	0.900855	0.120368	0.999482
AXA69_RS09625	NZ_CP048223	2002789..2003114	-0.199583	0.980257	-0.718056	0.0531666	-0.0300624	0.999482
AXA69_RS01940	NZ_CP048223	complement(411731..412902)	-0.199106	0.981613	-0.0689343	0.884252	0.0217811	0.999482
AXA69_RS12285	NZ_CP048223	2550529..2551832	-0.198577	0.981613	1.0318	0.001383	0.0640267	0.999482
AXA69_RS08970	NZ_CP048223	complement(1880071..1880324)	-0.198207	0.983007	2.00584	3.02177e-05	-1.36726	0.449543
AXA69_RS20405	NZ_CP048223	4347088..4348703	-0.19748	0.981613	0.874513	0.000319508	0.346006	0.999482
AXA69_RS12520	NZ_CP048223	complement(2599234..2601497)	-0.196942	0.981613	0.828281	0.00706115	0.271792	0.999482
AXA69_RS10815	NZ_CP048223	complement(2265484..2265731)	-0.196926	0.98156	-0.543758	0.119151	-0.119039	0.999482
AXA69_RS10225	NZ_CP048223	2139726..2140546	-0.196597	0.981613	1.39389	4.19972e-05	0.0310737	0.999482
AXA69_RS10190	NZ_CP048223	complement(2131699..2132828)	-0.196509	0.981613	0.0772167	0.859221	-0.0451213	0.999482
yehT	NZ_CP048223	4563114..4563817	-0.196184	0.981613	-0.425308	0.282388	-0.177031	0.999482
hslV	NZ_CP048223	1436038..1436570	-0.196143	0.980899	-0.0921245	0.811082	0.104755	0.999482
AXA69_RS01335	NZ_CP048223	complement(281071..285842)	-0.195809	0.979155	-0.173903	0.607935	0.00984256	0.999482
AXA69_RS11750	NZ_CP048223	2444194..2445425	-0.195678	0.980726	0.0671818	0.851044	0.233206	0.999482
AXA69_RS10555	NZ_CP048223	complement(2207559..2209522)	-0.19548	0.980899	-0.245394	0.427193	0.0856841	0.999482
AXA69_RS18835	NZ_CP048223	4010953..4011884	-0.195434	0.979155	1.28161	0.000523408	0.154918	0.999482
AXA69_RS06995	NZ_CP048223	1454752..1455215	-0.195105	0.981613	0.529302	0.227844	-0.0438429	0.999482
AXA69_RS04325	NZ_CP048223	complement(912861..914074)	-0.194931	0.981613	0.149328	0.736352	0.150805	0.999482
ppk2	NZ_CP048223	complement(3466569..3467383)	-0.194728	0.981613	0.00121251	0.998525	0.208436	0.999482
AXA69_RS14925	NZ_CP048223	complement(3141676..3142130)	-0.194634	0.981613	-0.661211	0.0477203	0.480302	0.999482
AXA69_RS15465	NZ_CP048223	complement(3262132..3262724)	-0.19454	0.973689	0.397737	0.267834	0.196975	0.999482
AXA69_RS03470	NZ_CP048223	726731..728181	-0.194529	0.981613	0.246725	0.502328	0.0510443	0.999482
lafB	NZ_CP048223	complement(1258091..1259373)	-0.194441	0.973689	0.842444	0.0106771	0.00753629	0.999482
AXA69_RS18365	NZ_CP048223	3921785..3923307	-0.194377	0.981613	0.242332	0.517824	-0.0716126	0.999482
AXA69_RS05665	NZ_CP048223	complement(1186885..1187330)	-0.194166	0.981613	1.40836	5.44358e-08	0.0614211	0.999482
AXA69_RS15510	NZ_CP048223	complement(3268840..3269276)	-0.194144	0.973689	0.203228	0.49667	0.239437	0.999482
AXA69_RS10720	NZ_CP048223	complement(2247173..2248578)	-0.19409	0.981613	0.2057	0.631544	0.277863	0.999482
fliD	NZ_CP048223	3500497..3501890	-0.193976	0.981613	1.06525	0.00052758	0.070532	0.999482
AXA69_RS15830	NZ_CP048223	3344985..3345493	-0.193964	0.981613	0.222251	0.607456	0.0964095	0.999482
AXA69_RS17310	NZ_CP048223	3681778..3682259	-0.193844	0.981613	0.260603	0.606933	-0.213322	0.999482
AXA69_RS02750	NZ_CP048223	complement(578997..579718)	-0.193308	0.981613	-0.253019	0.556351	0.200309	0.999482
AXA69_RS09250	NZ_CP048223	complement(1938390..1940458)	-0.193045	0.98156	0.115058	0.767239	0.275032	0.999482
AXA69_RS17885	NZ_CP048223	complement(3800239..3801242)	-0.193019	0.981613	0.559841	0.0981852	-0.0907718	0.999482
AXA69_RS19645	NZ_CP048223	complement(4183192..4183463)	-0.19301	0.981613	1.25325	0.000881725	-0.260993	0.999482
AXA69_RS17785	NZ_CP048223	complement(3776136..3776641)	-0.192724	0.981613	-0.295864	0.496445	-0.103747	0.999482
AXA69_RS15840	NZ_CP048223	3346301..3348798	-0.192443	0.981613	0.0471591	0.882804	-0.0426774	0.999482
yiaY	NZ_CP048223	complement(3217929..3219079)	-0.192387	0.981613	0.934216	0.0257481	0.389764	0.999482
AXA69_RS00325	NZ_CP048223	complement(69766..70799)	-0.19183	0.981613	-0.0470538	0.916527	-0.158905	0.999482
AXA69_RS04685	NZ_CP048223	982149..982642	-0.191706	0.981613	0.540488	0.168695	0.119896	0.999482
AXA69_RS01485	NZ_CP048223	complement(313082..313320)	-0.191559	0.981613	-1.36481	0.0218237	0.154407	0.999482
AXA69_RS18260	NZ_CP048223	3893271..3893941	-0.191411	0.980726	-0.400555	0.343546	0.0140401	0.999482
AXA69_RS06620	NZ_CP048223	1370287..1370534	-0.191072	0.981613	-0.35831	0.323988	0.176068	0.999482
rplP	NZ_CP048223	1970901..1971313	-0.191051	0.981613	-0.268303	0.572598	-0.1711	0.999482
recJ	NZ_CP048223	complement(577301..579030)	-0.19087	0.980726	-0.137309	0.706069	0.0620136	0.999482
AXA69_RS05375	NZ_CP048223	complement(1129215..1129948)	-0.190459	0.981613	0.586186	0.0847319	-0.136729	0.999482
AXA69_RS22490	NZ_CP048224	81858..82282	-0.190321	0.979155	-0.0242603	0.959092	-0.0377983	0.999482
AXA69_RS02450	NZ_CP048223	520545..521176	-0.190318	0.981613	0.505677	0.435656	0.440839	0.999482
AXA69_RS21765	NZ_CP048223	4660989..4661164	-0.189985	0.981613	-1.08328	0.00039514	0.125501	0.999482
AXA69_RS21430	NZ_CP048223	4579760..4580921	-0.189772	0.979235	-0.149162	0.704269	-0.136521	0.999482
AXA69_RS20195	NZ_CP048223	complement(4294154..4295370)	-0.1897	0.973689	1.61047	4.02412e-07	-0.0686479	0.999482
yfcD	NZ_CP048223	complement(347691..348172)	-0.189685	0.979155	0.851292	0.0118206	-0.311734	0.999482
AXA69_RS01760	NZ_CP048223	371264..372291	-0.189622	0.981613	0.204865	0.615538	0.0230001	0.999482
AXA69_RS14520	NZ_CP048223	3052614..3053455	-0.189537	0.981613	0.674202	0.0989272	-0.0464362	0.999482
AXA69_RS17710	NZ_CP048223	3761470..3762512	-0.189425	0.973689	0.235022	0.468971	0.281068	0.999482
araH	NZ_CP048223	3790434..3791281	-0.188323	0.981613	0.433386	0.471652	-0.151364	0.999482
AXA69_RS11955	NZ_CP048223	2483542..2483858	-0.188295	0.973689	0.127128	0.672014	0.494542	0.449259
AXA69_RS02455	NZ_CP048223	521280..521968	-0.188289	0.981613	0.925745	0.00830956	0.0589033	0.999482
AXA69_RS21495	NZ_CP048223	complement(4603166..4603575)	-0.188182	0.981613	-0.0786214	0.815685	0.0599611	0.999482
AXA69_RS10230	NZ_CP048223	2140664..2141184	-0.188123	0.981613	-0.811494	0.00867226	-0.100618	0.999482
AXA69_RS21245	NZ_CP048223	complement(4536624..4537021)	-0.187894	0.98156	0.0865329	0.838559	0.192555	0.999482
AXA69_RS10335	NZ_CP048223	complement(2164634..2165049)	-0.187497	0.973689	-0.439378	0.138738	0.196689	0.999482
AXA69_RS07030	NZ_CP048223	complement(1460104..1461188)	-0.18735	0.980726	-0.0967917	0.748969	0.268315	0.999482
AXA69_RS08145	NZ_CP048223	complement(1705376..1707198)	-0.187326	0.981613	0.213869	0.6599	0.308208	0.999482
plsY	NZ_CP048223	complement(1190702..1191363)	-0.186986	0.979155	-0.165647	0.67086	-0.101843	0.999482
AXA69_RS08745	NZ_CP048223	complement(1834389..1834675)	-0.186907	0.981613	1.09187	0.0283289	0.489674	0.999482
AXA69_RS00030	NZ_CP048223	4751..6363	-0.186572	0.981613	1.49118	0.0387715	0.0544983	0.999482
AXA69_RS21630	NZ_CP048223	complement(4634209..4635017)	-0.186555	0.981613	0.0357768	0.921636	-0.113286	0.999482
AXA69_RS11480	NZ_CP048223	2392072..2393240	-0.186057	0.981613	1.20772	8.31864e-06	0.187133	0.999482
pseG	NZ_CP048223	1486654..1487909	-0.186049	0.981613	0.588096	0.133348	0.340471	0.999482
AXA69_RS14915	NZ_CP048223	complement(3136698..3139819)	-0.186045	0.981613	0.60155	0.183424	0.301319	0.999482
AXA69_RS14805	NZ_CP048223	complement(3109791..3110683)	-0.186015	0.981613	0.355013	0.251295	0.0910313	0.999482
AXA69_RS20325	NZ_CP048223	4324339..4325993	-0.185535	0.981613	0.470151	0.193346	0.0115757	0.999482
AXA69_RS18720	NZ_CP048223	3988518..3988828	-0.185397	0.981613	-0.820949	0.13978	-0.141018	0.999482
AXA69_RS10580	NZ_CP048223	complement(2214634..2216075)	-0.18514	0.981613	0.495331	0.122272	0.0273723	0.999482
AXA69_RS21055	NZ_CP048223	complement(4499083..4499783)	-0.184875	0.981613	1.31646	5.2588e-08	0.129966	0.999482
rbsK	NZ_CP048223	4242558..4243489	-0.184199	0.981613	-0.330815	0.408048	0.0531422	0.999482
AXA69_RS12730	NZ_CP048223	2649076..2649365	-0.183879	0.981613	-0.282448	0.342776	0.035868	0.999482
pspF	NZ_CP048223	complement(3757312..3758345)	-0.183388	0.97906	0.0406062	0.919214	-0.00642341	0.999482
AXA69_RS14635	NZ_CP048223	complement(3075851..3076125)	-0.182985	0.984746	0.726522	0.138759	-1.76389	0.112405
AXA69_RS21795	NZ_CP048223	complement(4666946..4667628)	-0.182984	0.979155	0.111679	0.760509	-0.263008	0.999482
AXA69_RS14365	NZ_CP048223	complement(3014492..3015192)	-0.182913	0.981613	0.17561	0.851044	0.0371098	0.999482
AXA69_RS11560	NZ_CP048223	complement(2408185..2410562)	-0.182554	0.981613	0.329518	0.275784	0.180832	0.999482
AXA69_RS10200	NZ_CP048223	complement(2135512..2136575)	-0.182525	0.981613	0.84814	0.144247	0.309817	0.999482
tppF	NZ_CP048223	complement(2397500..2398110)	-0.182079	0.979155	0.481217	0.0826561	0.209707	0.999482
AXA69_RS20310	NZ_CP048223	4321506..4323292	-0.181724	0.981613	0.0706154	0.883011	0.0709914	0.999482
AXA69_RS19085	NZ_CP048223	complement(4055853..4057357)	-0.181432	0.981613	0.217324	0.588096	0.11806	0.999482
AXA69_RS20845	NZ_CP048223	complement(4459153..4460759)	-0.181283	0.981613	-0.460898	0.185096	0.117101	0.999482
AXA69_RS15760	NZ_CP048223	complement(3329410..3330014)	-0.180821	0.981613	-0.149994	0.732499	0.154908	0.999482
AXA69_RS14980	NZ_CP048223	3154431..3155392	-0.180723	0.981613	-0.709816	0.00740126	0.203733	0.999482
AXA69_RS11450	NZ_CP048223	2384627..2384880	-0.180689	0.984746	0.0158005	0.989914	-0.3421	0.999482
AXA69_RS15090	NZ_CP048223	complement(3184278..3185608)	-0.180551	0.981613	0.0425509	0.935766	-0.153618	0.999482
AXA69_RS10455	NZ_CP048223	2188133..2188308	-0.180297	0.981613	0.138978	0.720289	-0.108903	0.999482
AXA69_RS18150	NZ_CP048223	complement(3866270..3868200)	-0.17952	0.981613	0.101261	0.83324	0.0195536	0.999482
AXA69_RS04350	NZ_CP048223	920404..920570	-0.17914	0.981613	1.29337	2.4825e-05	0.163418	0.999482
AXA69_RS21845	NZ_CP048223	4673012..4673700	-0.178922	0.981613	2.304	3.28239e-16	0.08841	0.999482
AXA69_RS10885	NZ_CP048223	complement(2282379..2282854)	-0.178375	0.980726	0.382598	0.192224	0.0573085	0.999482
AXA69_RS11070	NZ_CP048223	complement(2318895..2320321)	-0.178155	0.981613	0.503574	0.174252	0.101127	0.999482
argE	NZ_CP048223	1061531..1062675	-0.177982	0.981613	0.725824	0.0516541	0.160321	0.999482
AXA69_RS09845	NZ_CP048223	2056471..2057348	-0.177908	0.981613	0.428251	0.162502	-0.0770983	0.999482
AXA69_RS08155	NZ_CP048223	1708053..1710220	-0.177858	0.981613	0.764497	0.0243108	0.0403983	0.999482
AXA69_RS11415	NZ_CP048223	2379015..2380228	-0.177603	0.981613	0.462123	0.125283	0.0304641	0.999482
AXA69_RS15270	NZ_CP048223	3215977..3216491	-0.177002	0.987469	1.72223	0.117157	-0.233521	0.999482
amoH	NZ_CP048223	complement(4393024..4394633)	-0.176729	0.981613	0.58775	0.103517	-0.0494911	0.999482
hinT	NZ_CP048223	complement(4538521..4538870)	-0.176681	0.981613	-0.204965	0.565903	0.0997053	0.999482
AXA69_RS16860	NZ_CP048223	3568252..3568484	-0.176641	0.981613	1.1499	0.000475846	0.233399	0.999482
AXA69_RS19650	NZ_CP048223	4184000..4184328	-0.176539	0.981613	0.649166	0.0455841	0.0324491	0.999482
rpsC	NZ_CP048223	1970177..1970886	-0.176246	0.981613	0.0927766	0.862539	-0.2303	0.999482
AXA69_RS09880	NZ_CP048223	complement(2063310..2063908)	-0.175876	0.981613	0.0944437	0.832976	0.0674945	0.999482
AXA69_RS01465	NZ_CP048223	309538..310298	-0.175819	0.98156	0.231243	0.54586	-0.0533659	0.999482
AXA69_RS13630	NZ_CP048223	2845211..2846154	-0.175483	0.981613	0.756017	0.0427422	0.107498	0.999482
AXA69_RS10430	NZ_CP048223	2183284..2185814	-0.175414	0.981613	-0.11617	0.734066	-0.0180345	0.999482
AXA69_RS18910	NZ_CP048223	complement(4025174..4026015)	-0.175262	0.981613	-0.586853	0.0806399	-0.11367	0.999482
AXA69_RS21445	NZ_CP048223	complement(4582438..4585847)	-0.174534	0.981613	0.807555	0.0105905	-0.00579222	0.999482
AXA69_RS14480	NZ_CP048223	3045056..3045705	-0.174484	0.981613	0.463602	0.222118	-0.123086	0.999482
AXA69_RS11320	NZ_CP048223	2364220..2365235	-0.174457	0.981613	-0.19446	0.766174	-0.08259	0.999482
AXA69_RS00515	NZ_CP048223	107739..108769	-0.174414	0.981613	-0.0292901	0.973076	-0.00859247	0.999482
AXA69_RS14975	NZ_CP048223	complement(3153577..3154133)	-0.174239	0.981613	-0.102722	0.802119	0.196704	0.999482
AXA69_RS10250	NZ_CP048223	complement(2148359..2149617)	-0.174198	0.981613	0.264267	0.49667	0.111718	0.999482
AXA69_RS00110	NZ_CP048223	complement(18586..20786)	-0.17364	0.981613	0.110153	0.812792	-0.0436037	0.999482
AXA69_RS15330	NZ_CP048223	complement(3227582..3228789)	-0.173588	0.981613	0.0446981	0.917643	0.431201	0.999482
lysA	NZ_CP048223	2188330..2189579	-0.173575	0.979155	-0.0651479	0.8641	-0.0124383	0.999482
AXA69_RS07325	NZ_CP048223	complement(1522383..1523032)	-0.173155	0.973689	0.369963	0.245541	0.175631	0.999482
AXA69_RS03790	NZ_CP048223	806713..807008	-0.173048	0.979155	0.00120136	0.998525	0.173201	0.999482
dapF	NZ_CP048223	2189763..2190592	-0.172914	0.981613	-0.734946	0.00740126	0.00679978	0.999482
AXA69_RS03675	NZ_CP048223	complement(766770..767986)	-0.17252	0.981613	0.216037	0.74745	0.231635	0.999482
AXA69_RS22615	NZ_CP048224	complement(105880..106379)	-0.172294	0.981613	0.290257	0.430692	-0.104491	0.999482
AXA69_RS15150	NZ_CP048223	complement(3195685..3195902)	-0.172253	0.981613	0.415873	0.536109	-0.731558	0.999482
AXA69_RS02375	NZ_CP048223	505544..506268	-0.17168	0.981613	0.542656	0.167505	-0.0670727	0.999482
AXA69_RS04360	NZ_CP048223	921899..922173	-0.171169	0.981613	0.474312	0.188477	0.133733	0.999482
AXA69_RS14870	NZ_CP048223	complement(3126634..3126818)	-0.170973	0.981613	0.10321	0.852209	-0.0097444	0.999482
AXA69_RS14370	NZ_CP048223	complement(3015258..3016102)	-0.170955	0.983007	0.725215	0.434834	0.223473	0.999482
dgt	NZ_CP048223	2678340..2679703	-0.170913	0.979155	0.00321899	0.992163	0.0871843	0.999482
AXA69_RS02335	NZ_CP048223	complement(494860..495719)	-0.170789	0.981613	0.315639	0.532018	0.146413	0.999482
AXA69_RS01770	NZ_CP048223	373330..373688	-0.1702	0.981613	-0.385203	0.279756	-0.104019	0.999482
AXA69_RS07530	NZ_CP048223	1568355..1570291	-0.170092	0.981613	-0.0744853	0.859856	-0.258207	0.999482
araA	NZ_CP048223	complement(3783497..3784995)	-0.169988	0.981613	0.20435	0.656279	0.129171	0.999482
AXA69_RS14305	NZ_CP048223	complement(3001654..3005090)	-0.169372	0.981613	0.410062	0.30877	0.0590381	0.999482
ptsG	NZ_CP048223	2916003..2917432	-0.169326	0.981613	-0.791413	0.0571232	0.233472	0.999482
AXA69_RS02525	NZ_CP048223	complement(533353..534308)	-0.169017	0.981613	0.269906	0.502328	0.252933	0.999482
AXA69_RS01230	NZ_CP048223	258642..259165	-0.168825	0.981613	0.297337	0.466693	0.166938	0.999482
AXA69_RS10755	NZ_CP048223	2255613..2255830	-0.168101	0.981613	0.75445	0.0343257	0.178922	0.999482
AXA69_RS05465	NZ_CP048223	1144805..1145076	-0.16789	0.981613	1.24591	1.00676e-05	0.110365	0.999482
AXA69_RS08820	NZ_CP048223	complement(1848119..1848813)	-0.167793	0.981613	-0.417105	0.172246	-0.0628062	0.999482
AXA69_RS12555	NZ_CP048223	2607675..2607910	-0.16779	0.981613	0.272499	0.580722	0.0753912	0.999482
AXA69_RS15650	NZ_CP048223	3306559..3307625	-0.167715	0.981613	1.45051	8.41389e-05	-0.195483	0.999482
AXA69_RS21250	NZ_CP048223	complement(4537097..4538520)	-0.167518	0.98156	-0.240099	0.486411	0.0969237	0.999482
purU	NZ_CP048223	301317..302161	-0.167067	0.98156	0.198831	0.588096	0.097828	0.999482
AXA69_RS12120	NZ_CP048223	complement(2517778..2518373)	-0.166889	0.981613	0.00385644	0.990803	0.187998	0.999482
AXA69_RS12315	NZ_CP048223	2555714..2556612	-0.166866	0.981613	-0.243321	0.381628	0.160918	0.999482
AXA69_RS19160	NZ_CP048223	complement(4074767..4075782)	-0.166823	0.981613	1.82576	1.59795e-08	0.117996	0.999482
asd	NZ_CP048223	3845994..3847108	-0.166795	0.981613	-0.208218	0.565777	0.0990282	0.999482
AXA69_RS05670	NZ_CP048223	complement(1187398..1187891)	-0.166287	0.981613	0.359859	0.432178	-0.301154	0.999482
AXA69_RS13765	NZ_CP048223	complement(2878416..2878744)	-0.166225	0.981613	-0.0775475	0.911487	-0.232204	0.999482
AXA69_RS10585	NZ_CP048223	2216265..2216809	-0.166192	0.981613	0.170638	0.54586	0.0273075	0.999482
AXA69_RS13675	NZ_CP048223	2853557..2853774	-0.165994	0.981613	0.569759	0.193983	-0.265519	0.999482
katG	NZ_CP048223	2227118..2229216	-0.165897	0.981613	0.142307	0.668625	0.106322	0.999482
rpmC	NZ_CP048223	1971314..1971504	-0.165663	0.981613	-1.01635	0.00244721	-0.0627615	0.999482
mepA	NZ_CP048223	4505772..4506508	-0.16563	0.981613	0.100419	0.806567	0.0768707	0.999482
AXA69_RS08635	NZ_CP048223	complement(1814071..1814261)	-0.16534	0.981613	0.736679	0.0154939	0.19389	0.999482
zntB	NZ_CP048223	2263920..2264911	-0.165205	0.981613	0.0635062	0.838148	0.14307	0.999482
AXA69_RS21915	NZ_CP048223	4684583..4684908	-0.164915	0.987469	1.94281	0.0756418	0.233306	0.999482
AXA69_RS15045	NZ_CP048223	complement(3171346..3172382)	-0.16457	0.981613	0.659686	0.0766485	0.296914	0.999482
AXA69_RS09870	NZ_CP048223	complement(2061006..2061391)	-0.164238	0.981613	-0.57581	0.0498747	0.266057	0.999482
AXA69_RS21785	NZ_CP048223	complement(4664001..4665055)	-0.164016	0.981613	-0.175847	0.692474	-0.144107	0.999482
AXA69_RS12000	NZ_CP048223	2492177..2493489	-0.163927	0.981613	0.134194	0.76327	-0.185607	0.999482
AXA69_RS17795	NZ_CP048223	complement(3778378..3779279)	-0.163723	0.981613	0.104088	0.799479	-0.0432437	0.999482
AXA69_RS02815	NZ_CP048223	complement(593202..594049)	-0.16306	0.981613	0.0862609	0.848463	0.106975	0.999482
AXA69_RS12085	NZ_CP048223	complement(2511440..2512053)	-0.162687	0.983007	2.47504	3.71268e-10	-0.117648	0.999482
AXA69_RS23255	NZ_CP048223	complement(3183761..3183936)	-0.161592	0.981613	-0.0780635	0.847466	0.157864	0.999482
AXA69_RS06900	NZ_CP048223	complement(1432390..1432955)	-0.161235	0.981613	-0.38392	0.402977	-0.223572	0.999482
AXA69_RS12605	NZ_CP048223	complement(2616650..2617536)	-0.16118	0.981613	0.645361	0.0548701	0.0760339	0.999482
AXA69_RS21315	NZ_CP048223	complement(4550298..4551283)	-0.161175	0.981613	0.121691	0.742109	0.245108	0.999482
AXA69_RS17665	NZ_CP048223	complement(3752645..3753642)	-0.161001	0.98156	-0.194067	0.47852	0.0531424	0.999482
hutX	NZ_CP048223	2737888..2738399	-0.160912	0.981613	0.327573	0.378292	0.181502	0.999482
AXA69_RS05315	NZ_CP048223	1117231..1117697	-0.160446	0.981613	0.0762825	0.880029	-0.0864066	0.999482
ccmD	NZ_CP048223	complement(223807..224012)	-0.160386	0.981613	-1.15606	0.00201547	0.124966	0.999482
AXA69_RS00025	NZ_CP048223	4212..4753	-0.16017	0.988873	1.69458	0.094247	-0.650792	0.999482
AXA69_RS22450	NZ_CP048224	complement(75756..75916)	-0.159653	0.987469	2.79697	6.82794e-06	0.369689	0.999482
mmsB	NZ_CP048223	complement(4299219..4300123)	-0.159611	0.981613	0.255301	0.687174	0.348071	0.999482
AXA69_RS20645	NZ_CP048223	complement(4414842..4415335)	-0.159433	0.981613	0.108987	0.794708	-0.112876	0.999482
AXA69_RS16550	NZ_CP048223	3502336..3502634	-0.159326	0.981613	0.770844	0.0580976	-0.0098726	0.999482
flaB	NZ_CP048223	3499083..3499993	-0.159161	0.981613	1.29884	8.00098e-06	-0.0644134	0.999482
AXA69_RS01315	NZ_CP048223	complement(278589..278845)	-0.159152	0.983007	0.206896	0.825995	0.190431	0.999482
AXA69_RS11075	NZ_CP048223	2320454..2320941	-0.15911	0.981613	0.387361	0.565777	0.269465	0.999482
AXA69_RS17025	NZ_CP048223	complement(3610855..3612176)	-0.158933	0.981613	-0.249898	0.526771	0.0881276	0.999482
AXA69_RS16235	NZ_CP048223	complement(3428962..3430133)	-0.158795	0.981613	0.304226	0.672307	0.0411117	0.999482
AXA69_RS07050	NZ_CP048223	1465817..1466202	-0.15869	0.979155	-0.371288	0.176381	-0.0821032	0.999482
AXA69_RS11890	NZ_CP048223	2471862..2472850	-0.158679	0.981613	0.0441105	0.936959	0.193145	0.999482
AXA69_RS22530	NZ_CP048224	89677..91271	-0.158404	0.981613	0.734109	0.00867226	0.106533	0.999482
AXA69_RS15585	NZ_CP048223	3289253..3290544	-0.158156	0.981613	2.56066	2.36552e-21	0.138501	0.999482
AXA69_RS21115	NZ_CP048223	4507909..4508525	-0.157828	0.981613	-0.0480972	0.913536	0.0236746	0.999482
AXA69_RS11840	NZ_CP048223	2459587..2460740	-0.157748	0.981613	0.369483	0.465919	0.132019	0.999482
AXA69_RS13525	NZ_CP048223	2825840..2826240	-0.157464	0.981613	0.518433	0.151813	0.0403316	0.999482
AXA69_RS15750	NZ_CP048223	3327644..3328125	-0.157047	0.981613	0.460963	0.0695643	-0.0851858	0.999482
epd	NZ_CP048223	2546868..2547877	-0.155724	0.981613	1.49678	0.000107765	0.132692	0.999482
AXA69_RS13835	NZ_CP048223	complement(2889311..2889528)	-0.155642	0.981613	-0.0399273	0.948043	-0.091551	0.999482
recC	NZ_CP048223	2020274..2023677	-0.155556	0.981613	0.374428	0.197931	0.139227	0.999482
AXA69_RS01720	NZ_CP048223	362487..363394	-0.155243	0.981613	1.06396	0.000103138	0.100105	0.999482
AXA69_RS23250	NZ_CP048223	3179639..3179793	-0.155196	0.981613	-2.55504	4.51651e-11	0.0662223	0.999482
AXA69_RS10595	NZ_CP048223	2217109..2217854	-0.155064	0.981613	0.947522	0.00169395	0.21283	0.999482
AXA69_RS14880	NZ_CP048223	3127252..3127664	-0.154891	0.981613	-1.19618	0.000110537	0.168036	0.999482
AXA69_RS20315	NZ_CP048223	4323296..4323921	-0.154806	0.981613	-0.265514	0.60323	0.0978481	0.999482
AXA69_RS03540	NZ_CP048223	747336..749479	-0.15454	0.981613	0.196942	0.626249	0.2083	0.999482
mutS	NZ_CP048223	1072036..1074590	-0.154471	0.981613	-0.0202165	0.948043	0.0550647	0.999482
ftsX	NZ_CP048223	2090637..2091589	-0.154234	0.981613	0.209213	0.488353	-0.148938	0.999482
mobC_1	NZ_CP048225	1445..1854	-0.153978	0.981613	1.49921	5.50894e-09	0.0369038	0.999482
AXA69_RS01330	NZ_CP048223	complement(280625..281070)	-0.153592	0.981613	0.59011	0.104481	0.0764851	0.999482
thrC	NZ_CP048223	3072546..3073819	-0.153361	0.981613	0.505328	0.119099	0.136827	0.999482
AXA69_RS00880	NZ_CP048223	190521..191029	-0.153038	0.983007	2.80084	2.08267e-11	-0.355492	0.999482
AXA69_RS07980	NZ_CP048223	complement(1667335..1667990)	-0.153025	0.981613	1.22134	5.37002e-07	-0.00554766	0.999482
AXA69_RS21700	NZ_CP048223	4647069..4647571	-0.15272	0.981613	-0.198537	0.460918	-0.0119126	0.999482
AXA69_RS14940	NZ_CP048223	complement(3146177..3147375)	-0.152714	0.981613	0.363405	0.329348	0.0845748	0.999482
AXA69_RS11970	NZ_CP048223	2485619..2486856	-0.152375	0.981613	0.0469576	0.915213	0.130057	0.999482
AXA69_RS22540	NZ_CP048224	92226..92704	-0.151989	0.981613	-0.269829	0.49667	0.0545438	0.999482
AXA69_RS15205	NZ_CP048223	complement(3203009..3203727)	-0.151871	0.981613	0.0468549	0.921636	-0.108496	0.999482
AXA69_RS14750	NZ_CP048223	complement(3097978..3098477)	-0.151645	0.98156	0.939134	0.000835464	-0.134242	0.999482
AXA69_RS14630	NZ_CP048223	complement(3075334..3075824)	-0.151316	0.987469	1.431	5.43204e-05	-1.82467	0.182379
AXA69_RS10785	NZ_CP048223	complement(2261775..2262274)	-0.151072	0.981613	-0.378065	0.581102	0.389419	0.999482
AXA69_RS17770	NZ_CP048223	complement(3773401..3774086)	-0.150806	0.981613	-0.15804	0.573469	0.17523	0.999482
AXA69_RS06890	NZ_CP048223	complement(1431018..1431694)	-0.150474	0.981613	-0.597069	0.0911374	-0.298589	0.999482
tolC	NZ_CP048223	1112935..1114259	-0.150239	0.981613	0.0405299	0.915322	0.124966	0.999482
AXA69_RS17800	NZ_CP048223	complement(3779568..3780337)	-0.15007	0.981613	0.601576	0.169945	0.00338081	0.999482
AXA69_RS08310	NZ_CP048223	complement(1743266..1743780)	-0.149805	0.981613	0.555062	0.346098	0.215027	0.999482
ptsP	NZ_CP048223	complement(957468..959746)	-0.149713	0.981613	0.243239	0.462691	0.182673	0.999482
AXA69_RS01670	NZ_CP048223	complement(352676..353610)	-0.148937	0.981613	0.16188	0.560407	0.0619961	0.999482
ampD	NZ_CP048223	complement(1220212..1220783)	-0.148914	0.981613	0.517589	0.0348626	0.0331676	0.999482
flgC	NZ_CP048223	complement(89682..90100)	-0.148756	0.981613	1.32065	0.000251738	0.0982124	0.999482
AXA69_RS19770	NZ_CP048223	4198208..4199181	-0.148688	0.987469	2.05009	0.0406624	1.67237	0.487738
rbsC	NZ_CP048223	4240560..4241527	-0.148601	0.981613	-0.132309	0.761206	0.267932	0.999482
AXA69_RS19865	NZ_CP048223	complement(4224366..4224823)	-0.148577	0.981613	-0.697754	0.0208987	-0.216616	0.999482
AXA69_RS12635	NZ_CP048223	complement(2624130..2625499)	-0.147906	0.981613	0.26809	0.462337	0.158959	0.999482
AXA69_RS10705	NZ_CP048223	2244046..2245073	-0.147752	0.981613	-0.593261	0.0893604	0.0970461	0.999482
AXA69_RS18850	NZ_CP048223	complement(4013976..4014904)	-0.14746	0.981613	-0.148474	0.722753	0.0438535	0.999482
AXA69_RS11435	NZ_CP048223	2382917..2383782	-0.147352	0.981613	1.37864	0.000104331	0.115257	0.999482
AXA69_RS17230	NZ_CP048223	complement(3660254..3660876)	-0.146943	0.981613	-0.12382	0.766174	-0.00828652	0.999482
flgJ	NZ_CP048223	complement(82932..84022)	-0.146936	0.981613	0.659973	0.269579	-0.00901275	0.999482
AXA69_RS17260	NZ_CP048223	complement(3667330..3668948)	-0.146733	0.981613	0.0543421	0.86698	0.130176	0.999482
AXA69_RS18715	NZ_CP048223	3987684..3988195	-0.14662	0.981613	-0.275155	0.677897	-0.0682683	0.999482
dnaK	NZ_CP048223	3114976..3116900	-0.146222	0.981613	0.170789	0.729345	-0.0642147	0.999482
AXA69_RS02805	NZ_CP048223	complement(590524..591497)	-0.146068	0.981613	0.818193	0.166486	-0.281592	0.999482
arcA_2	NZ_CP048223	complement(3062853..3063571)	-0.145818	0.981613	-2.03887	1.36112e-10	0.210461	0.999482
AXA69_RS19640	NZ_CP048223	4181608..4182884	-0.145699	0.981613	0.334699	0.491946	-0.136874	0.999482
AXA69_RS22580	NZ_CP048224	101266..101519	-0.145138	0.981613	-0.012217	0.980074	0.0236564	0.999482
AXA69_RS18395	NZ_CP048223	complement(3927462..3928531)	-0.145006	0.981613	-0.447782	0.261573	0.101056	0.999482
AXA69_RS10790	NZ_CP048223	complement(2262367..2262923)	-0.144794	0.984746	0.682141	0.471669	0.18904	0.999482
AXA69_RS22535	NZ_CP048224	91277..91578	-0.144721	0.981613	-0.252271	0.430843	0.0695776	0.999482
npr	NZ_CP048223	complement(1310879..1311150)	-0.144341	0.981613	0.11863	0.734327	-0.049229	0.999482
AXA69_RS07060	NZ_CP048223	1467283..1467740	-0.144073	0.981613	0.145109	0.687174	0.113519	0.999482
AXA69_RS05170	NZ_CP048223	1090767..1091176	-0.144049	0.981613	-0.298202	0.435795	0.108506	0.999482
cobB	NZ_CP048223	complement(4246777..4247549)	-0.143736	0.981613	0.738989	0.0117508	0.0845162	0.999482
AXA69_RS07700	NZ_CP048223	1607231..1608078	-0.143526	0.981613	0.627041	0.112173	0.295675	0.999482
groL	NZ_CP048223	2626052..2627685	-0.143309	0.981613	0.164828	0.729461	-0.140363	0.999482
AXA69_RS08555	NZ_CP048223	1794264..1795936	-0.142688	0.981613	-0.390196	0.288828	0.130949	0.999482
AXA69_RS14340	NZ_CP048223	3008756..3010128	-0.142653	0.981613	0.201097	0.616417	-0.108094	0.999482
mdtD	NZ_CP048223	complement(1193101..1194488)	-0.142512	0.981613	0.0800579	0.803687	0.367578	0.999482
AXA69_RS01675	NZ_CP048223	complement(353722..354119)	-0.142392	0.981613	0.082275	0.847978	0.0272182	0.999482
rssA	NZ_CP048223	325613..326478	-0.142	0.981613	0.0989189	0.746649	0.07791	0.999482
AXA69_RS05755	NZ_CP048223	1197957..1198867	-0.141542	0.981613	-0.450927	0.0970144	0.0730868	0.999482
AXA69_RS00210	NZ_CP048223	43116..43897	-0.141398	0.984746	-0.708	0.0940205	0.221726	0.999482
AXA69_RS13595	NZ_CP048223	2839740..2840167	-0.140941	0.981613	0.881919	0.0327015	0.150924	0.999482
zapB	NZ_CP048223	1852144..1852352	-0.140892	0.981613	-0.63691	0.0341158	-0.0229913	0.999482
arfB	NZ_CP048223	981689..982104	-0.140811	0.981613	0.27384	0.501985	0.0705048	0.999482
AXA69_RS17955	NZ_CP048223	complement(3815047..3815315)	-0.140702	0.983007	-0.728016	0.348646	-0.168569	0.999482
AXA69_RS01285	NZ_CP048223	complement(270539..273639)	-0.140606	0.981613	0.137252	0.755325	-0.104609	0.999482
AXA69_RS16495	NZ_CP048223	3486045..3490933	-0.140289	0.981613	0.10988	0.774899	0.0789865	0.999482
ampC	NZ_CP048223	complement(413217..414364)	-0.140136	0.981613	0.672341	0.0642075	0.0982537	0.999482
AXA69_RS04955	NZ_CP048223	complement(1047815..1048815)	-0.140098	0.981613	1.28119	0.000273397	-0.00443404	0.999482
AXA69_RS04985	NZ_CP048223	complement(1052400..1053040)	-0.140014	0.981613	0.630148	0.0742502	0.115615	0.999482
AXA69_RS17535	NZ_CP048223	3730117..3730851	-0.139051	0.981613	1.02864	0.00299743	-0.0746011	0.999482
mutH	NZ_CP048223	961021..961694	-0.138964	0.981613	0.438908	0.247687	-0.00553877	0.999482
AXA69_RS17875	NZ_CP048223	3797676..3798961	-0.138897	0.981613	1.54671	6.26685e-08	0.0652204	0.999482
ptsN	NZ_CP048223	complement(1312081..1312526)	-0.138714	0.981613	0.266094	0.382878	-0.0694968	0.999482
AXA69_RS13545	NZ_CP048223	complement(2828921..2829882)	-0.138639	0.981613	0.0396597	0.894196	0.1456	0.999482
astD	NZ_CP048223	complement(471302..472770)	-0.138543	0.983007	0.427778	0.212867	0.318818	0.999482
AXA69_RS14950	NZ_CP048223	complement(3148668..3149515)	-0.138417	0.981613	1.28087	6.09292e-05	0.112438	0.999482
AXA69_RS04895	NZ_CP048223	1034361..1036057	-0.138349	0.981613	-0.0146643	0.975028	0.120645	0.999482
AXA69_RS11375	NZ_CP048223	complement(2374306..2374610)	-0.138333	0.982998	0.249952	0.712154	-0.127867	0.999482
AXA69_RS06665	NZ_CP048223	complement(1377132..1377835)	-0.138312	0.981613	0.421854	0.263905	-0.0694614	0.999482
pepE	NZ_CP048223	595788..596527	-0.137687	0.983007	-0.0704371	0.870334	0.111341	0.999482
AXA69_RS03690	NZ_CP048223	772264..773540	-0.13761	0.981613	0.0140514	0.969486	0.0582636	0.999482
AXA69_RS10510	NZ_CP048223	complement(2197806..2199424)	-0.137322	0.981613	0.699367	0.0150751	-0.0556694	0.999482
AXA69_RS08740	NZ_CP048223	complement(1833079..1834334)	-0.136956	0.981613	-0.0336271	0.939991	0.13896	0.999482
AXA69_RS21375	NZ_CP048223	4566013..4567049	-0.136692	0.981613	0.286908	0.28874	0.166017	0.999482
AXA69_RS01610	NZ_CP048223	complement(341617..342992)	-0.136471	0.981613	-0.0564804	0.898898	-0.290244	0.999482
AXA69_RS01755	NZ_CP048223	370198..371252	-0.13638	0.981613	-0.202285	0.623237	-0.00913671	0.999482
AXA69_RS15385	NZ_CP048223	3240542..3240891	-0.136184	0.981613	0.256622	0.504993	0.0675824	0.999482
AXA69_RS12020	NZ_CP048223	complement(2498141..2498604)	-0.135595	0.981613	-0.821711	0.01389	0.115492	0.999482
AXA69_RS02795	NZ_CP048223	complement(588355..589637)	-0.135534	0.981613	0.837058	0.0989272	-0.425651	0.999482
AXA69_RS09755	NZ_CP048223	complement(2034095..2035260)	-0.135483	0.983007	0.0560614	0.928537	-0.218286	0.999482
flgM_2	NZ_CP048223	1274059..1274333	-0.135467	0.981613	0.870127	0.00352794	0.323106	0.999482
AXA69_RS18140	NZ_CP048223	3864157..3864821	-0.135124	0.983007	0.41461	0.498506	-0.329036	0.999482
AXA69_RS20235	NZ_CP048223	complement(4302253..4303283)	-0.135089	0.983007	0.689331	0.249317	0.107649	0.999482
AXA69_RS12175	NZ_CP048223	complement(2526654..2527576)	-0.13475	0.981613	-0.311928	0.347326	0.253062	0.999482
AXA69_RS09590	NZ_CP048223	1994111..1995192	-0.134736	0.981613	0.361214	0.462815	0.0312099	0.999482
pta	NZ_CP048223	complement(2661245..2663382)	-0.134587	0.981613	-0.398036	0.22344	-0.294456	0.999482
AXA69_RS12230	NZ_CP048223	complement(2540441..2541687)	-0.134526	0.981613	-0.37375	0.332578	0.0165684	0.999482
rpsQ	NZ_CP048223	1971505..1971752	-0.134309	0.983007	0.386213	0.387625	0.00472305	0.999482
AXA69_RS15240	NZ_CP048223	3210505..3211628	-0.134305	0.984746	2.04409	0.00271411	0.043519	0.999482
AXA69_RS09970	NZ_CP048223	2082810..2084062	-0.134101	0.981613	0.146845	0.715685	0.0151395	0.999482
glgB	NZ_CP048223	complement(869419..871595)	-0.134023	0.981613	0.0865031	0.855696	0.172348	0.999482
AXA69_RS14230	NZ_CP048223	complement(2980712..2981595)	-0.133832	0.981613	-0.14783	0.730857	0.00863446	0.999482
AXA69_RS01360	NZ_CP048223	complement(289395..290302)	-0.133824	0.984746	1.48329	0.00838063	-0.421139	0.999482
AXA69_RS14510	NZ_CP048223	complement(3050778..3051034)	-0.133563	0.983007	-1.2068	0.00066832	0.251651	0.999482
AXA69_RS23180	NZ_CP048223	complement(1477923..1478152)	-0.133308	0.983007	1.49973	0.000228862	-0.397312	0.999482
AXA69_RS03065	NZ_CP048223	641825..642888	-0.133189	0.981613	0.362592	0.298246	-0.0197991	0.999482
cbl	NZ_CP048223	complement(1042878..1043824)	-0.132645	0.983007	0.869559	0.00838063	-0.383079	0.999482
AXA69_RS00510	NZ_CP048223	complement(106557..107647)	-0.132574	0.981613	-0.0857409	0.819567	-0.000289531	0.999482
AXA69_RS13570	NZ_CP048223	complement(2835316..2836214)	-0.132264	0.981613	-0.479949	0.104481	0.0422242	0.999482
AXA69_RS13650	NZ_CP048223	2848961..2849694	-0.132134	0.983007	0.0356646	0.946868	-0.249703	0.999482
AXA69_RS08590	NZ_CP048223	1801072..1801973	-0.132091	0.981613	0.371108	0.306861	0.12905	0.999482
AXA69_RS21500	NZ_CP048223	complement(4603579..4604165)	-0.131685	0.981613	-0.854069	0.0194806	-0.030719	0.999482
AXA69_RS17730	NZ_CP048223	3765764..3766314	-0.131669	0.981613	-0.122798	0.698773	-0.169897	0.999482
AXA69_RS12265	NZ_CP048223	2545889..2546817	-0.131661	0.981613	0.638071	0.0338024	0.170064	0.999482
AXA69_RS08330	NZ_CP048223	complement(1749389..1751355)	-0.131567	0.981613	0.357383	0.287881	0.104441	0.999482
fliL_2	NZ_CP048223	complement(1838387..1838820)	-0.13154	0.981613	1.14628	3.04771e-06	-0.064061	0.999482
AXA69_RS05730	NZ_CP048223	1192592..1193079	-0.131382	0.981613	-0.871524	0.0109565	0.194491	0.999482
AXA69_RS07875	NZ_CP048223	complement(1643735..1644396)	-0.131302	0.983007	-0.362714	0.370809	0.112887	0.999482
cyoB	NZ_CP048223	3160717..3162692	-0.131266	0.983007	-1.26878	0.00083353	-0.0470995	0.999482
AXA69_RS20730	NZ_CP048223	4432997..4435182	-0.131253	0.981613	1.5554	9.01947e-05	-0.566512	0.923614
sgrR	NZ_CP048223	2225249..2226924	-0.131153	0.981613	0.461985	0.169245	0.271752	0.999482
AXA69_RS21870	NZ_CP048223	4678389..4679164	-0.131046	0.984746	1.55487	0.0421569	-0.214801	0.999482
AXA69_RS11650	NZ_CP048223	2425207..2425757	-0.131022	0.981613	-1.06989	1.07674e-06	0.104761	0.999482
AXA69_RS06420	NZ_CP048223	complement(1324582..1327664)	-0.130908	0.981613	-0.253924	0.49025	0.137881	0.999482
AXA69_RS17715	NZ_CP048223	3762683..3763476	-0.130454	0.981613	0.410175	0.192699	-0.270166	0.999482
AXA69_RS00315	NZ_CP048223	complement(67311..68071)	-0.130124	0.981613	0.264907	0.463466	0.0274287	0.999482
AXA69_RS18340	NZ_CP048223	complement(3913977..3915901)	-0.130039	0.981613	-0.0849378	0.784827	-0.166818	0.999482
arcD	NZ_CP048223	complement(4296563..4297998)	-0.129954	0.987469	-1.41124	0.0040216	0.420099	0.999482
AXA69_RS15275	NZ_CP048223	3216493..3217874	-0.129859	0.983007	1.85835	0.0007359	0.251884	0.999482
AXA69_RS00960	NZ_CP048223	complement(209406..209914)	-0.129756	0.981613	0.282514	0.273651	-0.0993989	0.999482
AXA69_RS10175	NZ_CP048223	complement(2128669..2129384)	-0.129186	0.981613	0.243804	0.430843	0.166329	0.999482
AXA69_RS20225	NZ_CP048223	complement(4300202..4301313)	-0.12833	0.983007	0.189081	0.710001	0.290216	0.999482
AXA69_RS14165	NZ_CP048223	complement(2967368..2967948)	-0.127946	0.981613	-0.301518	0.350656	-0.195901	0.999482
AXA69_RS00775	NZ_CP048223	complement(165047..166077)	-0.127813	0.983007	-0.336688	0.606287	0.24463	0.999482
fliR	NZ_CP048223	complement(241426..242216)	-0.127798	0.981613	0.083353	0.833329	0.0585754	0.999482
AXA69_RS01110	NZ_CP048223	complement(235260..235978)	-0.127657	0.981613	0.342262	0.278511	0.0101184	0.999482
htpG	NZ_CP048223	complement(4421720..4423632)	-0.127155	0.981613	-0.318838	0.407716	-0.0236442	0.999482
AXA69_RS13025	NZ_CP048223	2717054..2717478	-0.126868	0.982163	-0.57294	0.116764	-0.269857	0.999482
AXA69_RS20525	NZ_CP048223	complement(4379232..4379983)	-0.126788	0.982163	-0.148467	0.747304	0.0598831	0.999482
cysE	NZ_CP048223	1849821..1850599	-0.126763	0.981613	0.0460326	0.903203	-0.0591946	0.999482
AXA69_RS16140	NZ_CP048223	complement(3409266..3409552)	-0.126676	0.981613	0.649823	0.0204183	-0.0316306	0.999482
pyrG	NZ_CP048223	2578314..2579950	-0.126651	0.981613	-0.511815	0.092211	0.032826	0.999482
AXA69_RS14525	NZ_CP048223	3053461..3054596	-0.126471	0.983007	-0.104786	0.766874	0.298545	0.999482
cyoA	NZ_CP048223	3159688..3160712	-0.126357	0.983007	-1.98884	3.26081e-12	0.285786	0.999482
AXA69_RS14350	NZ_CP048223	complement(3011320..3013064)	-0.126225	0.981613	0.354711	0.201177	0.0733499	0.999482
flgEL	NZ_CP048223	complement(1270403..1271595)	-0.125846	0.981613	1.53021	1.14968e-10	-0.00228683	0.999482
AXA69_RS20280	NZ_CP048223	4313090..4315980	-0.125491	0.981613	-0.101075	0.79113	0.24908	0.999482
AXA69_RS11305	NZ_CP048223	complement(2360291..2361342)	-0.125481	0.984746	0.746382	0.237239	0.0943162	0.999482
AXA69_RS05270	NZ_CP048223	complement(1108201..1108823)	-0.125155	0.983007	-0.323562	0.460268	0.365067	0.999482
AXA69_RS04320	NZ_CP048223	910992..912781	-0.124975	0.981613	0.111695	0.780582	0.19166	0.999482
dhaK	NZ_CP048223	1991518..1992587	-0.124656	0.984746	2.0749	0.000787155	0.303882	0.999482
nadB	NZ_CP048223	complement(2558506..2560112)	-0.124556	0.981613	1.20427	2.262e-05	0.0487199	0.999482
ppk1	NZ_CP048223	74229..76297	-0.124521	0.981613	0.414898	0.185192	0.044907	0.999482
AXA69_RS03380	NZ_CP048223	710688..711763	-0.124341	0.981613	-0.254251	0.438727	-0.0696592	0.999482
AXA69_RS05545	NZ_CP048223	1161307..1162268	-0.123756	0.981613	0.574319	0.0334161	-0.158543	0.999482
AXA69_RS08495	NZ_CP048223	complement(1780731..1781398)	-0.123639	0.984746	1.51724	0.000402827	0.288353	0.999482
ftsH	NZ_CP048223	complement(614366..616314)	-0.123408	0.983007	0.0326649	0.952935	-0.0183585	0.999482
tapU	NZ_CP048223	complement(2421343..2422451)	-0.123315	0.983007	-0.0566583	0.901446	0.226182	0.999482
AXA69_RS05675	NZ_CP048223	complement(1187912..1188435)	-0.123283	0.982163	0.547943	0.126423	0.108927	0.999482
AXA69_RS10490	NZ_CP048223	complement(2193614..2195139)	-0.122583	0.981613	0.601819	0.11917	0.375274	0.999482
AXA69_RS09915	NZ_CP048223	complement(2072591..2074143)	-0.122199	0.983007	0.0965396	0.813934	0.150439	0.999482
AXA69_RS16990	NZ_CP048223	complement(3601386..3602452)	-0.122138	0.981613	0.147197	0.750805	0.206659	0.999482
AXA69_RS13485	NZ_CP048223	2818290..2819230	-0.122003	0.982163	-0.00639092	0.989566	0.105985	0.999482
AXA69_RS05975	NZ_CP048223	1251799..1252652	-0.121774	0.981613	0.229776	0.440997	0.0644042	0.999482
AXA69_RS04980	NZ_CP048223	1051876..1052330	-0.12153	0.984746	0.298435	0.712154	0.158492	0.999482
AXA69_RS09650	NZ_CP048223	complement(2007585..2008024)	-0.12131	0.982998	0.41476	0.235669	0.114871	0.999482
AXA69_RS03170	NZ_CP048223	complement(665957..667983)	-0.120845	0.983007	0.0920218	0.852093	-0.263562	0.999482
AXA69_RS01795	NZ_CP048223	377400..378406	-0.120754	0.981613	0.509817	0.15915	0.256357	0.999482
AXA69_RS20555	NZ_CP048223	4384801..4386038	-0.120546	0.981613	0.459871	0.280003	-0.194157	0.999482
AXA69_RS02150	NZ_CP048223	449010..449680	-0.120472	0.983007	-0.624019	0.0993948	0.148655	0.999482
AXA69_RS00165	NZ_CP048223	32856..34246	-0.120152	0.981613	1.74579	0.000101684	0.0874685	0.999482
AXA69_RS03535	NZ_CP048223	complement(743806..746804)	-0.119812	0.983007	0.0451494	0.889194	0.0407427	0.999482
proW	NZ_CP048223	complement(687787..688937)	-0.119526	0.981613	0.02382	0.960806	0.224844	0.999482
msrP	NZ_CP048223	complement(1371206..1372209)	-0.11915	0.981613	0.337764	0.350831	-0.232785	0.999482
AXA69_RS21030	NZ_CP048223	4495014..4495420	-0.119047	0.981613	0.555431	0.142904	0.151497	0.999482
AXA69_RS13145	NZ_CP048223	complement(2740041..2741023)	-0.11891	0.981613	0.0438255	0.933375	0.06727	0.999482
AXA69_RS06690	NZ_CP048223	1380152..1381143	-0.118855	0.983007	4.53698	3.08218e-12	0.0765989	0.999482
rlmE	NZ_CP048223	complement(616361..616989)	-0.118762	0.981613	-0.377676	0.243949	0.0401371	0.999482
AXA69_RS00050	NZ_CP048223	complement(9437..9720)	-0.118585	0.981613	-0.198531	0.61841	-0.289557	0.999482
uhpT	NZ_CP048223	195304..196709	-0.118325	0.983007	0.441622	0.275951	-0.151511	0.999482
AXA69_RS22625	NZ_CP048224	complement(106835..107247)	-0.118282	0.981613	0.511212	0.170819	-0.105578	0.999482
AXA69_RS20045	NZ_CP048223	4261652..4262706	-0.118233	0.983007	0.580355	0.105273	-0.0469032	0.999482
AXA69_RS18390	NZ_CP048223	3924921..3927397	-0.117934	0.983007	0.638655	0.0439935	-0.193252	0.999482
AXA69_RS16580	NZ_CP048223	complement(3508232..3509064)	-0.117929	0.981613	-0.541521	0.0422665	0.0194528	0.999482
AXA69_RS08560	NZ_CP048223	1795931..1796661	-0.117819	0.981613	-0.0953549	0.813934	-0.088025	0.999482
tapY2	NZ_CP048223	complement(938319..938593)	-0.117558	0.984746	0.115055	0.819036	0.198011	0.999482
AXA69_RS00840	NZ_CP048223	181050..182686	-0.117282	0.983007	0.59612	0.0517777	0.174986	0.999482
AXA69_RS17170	NZ_CP048223	complement(3647408..3647748)	-0.117127	0.981613	-0.221742	0.551746	-0.00677113	0.999482
AXA69_RS07725	NZ_CP048223	1612676..1612932	-0.116842	0.983007	-0.653804	0.0293791	0.139158	0.999482
AXA69_RS15060	NZ_CP048223	complement(3175582..3176363)	-0.116525	0.983007	0.799502	0.00295734	0.18491	0.999482
cydB_1	NZ_CP048223	complement(887052..888187)	-0.116011	0.983007	-0.566963	0.0749632	0.00896064	0.999482
AXA69_RS02410	NZ_CP048223	512993..513633	-0.115835	0.981613	-0.104437	0.722189	0.183791	0.999482
dinG	NZ_CP048223	27549..29620	-0.115827	0.981613	0.179629	0.517719	0.0330137	0.999482
AXA69_RS04275	NZ_CP048223	complement(901408..903287)	-0.115049	0.981613	1.02801	0.00156743	0.15752	0.999482
AXA69_RS21695	NZ_CP048223	4646065..4647071	-0.11495	0.982163	-0.464132	0.231478	0.363417	0.999482
flgE	NZ_CP048223	complement(87587..88926)	-0.11493	0.981613	0.369055	0.183697	-0.100637	0.999482
AXA69_RS01300	NZ_CP048223	277307..278046	-0.114906	0.983007	-0.6205	0.0361488	0.176169	0.999482
AXA69_RS17510	NZ_CP048223	3727053..3727744	-0.114854	0.983007	-0.641796	0.0892446	-0.321472	0.999482
AXA69_RS21990	NZ_CP048223	4697943..4698364	-0.114282	0.983007	0.724492	0.0317943	0.00071119	0.999482
AXA69_RS14135	NZ_CP048223	complement(2958557..2960586)	-0.114222	0.981613	-0.150527	0.576563	0.145626	0.999482
nhaB	NZ_CP048223	complement(3905975..3907554)	-0.114117	0.98345	-0.0769473	0.865252	-0.0274491	0.999482
AXA69_RS20275	NZ_CP048223	4312280..4313040	-0.113949	0.983007	1.00922	3.96402e-05	0.037266	0.999482
AXA69_RS07330	NZ_CP048223	1523108..1523742	-0.11393	0.981613	0.0927329	0.770352	0.0372085	0.999482
AXA69_RS23105	NZ_CP048227	406..629	-0.113906	0.981613	-0.0983541	0.813089	-0.0866833	0.999482
traS	NZ_CP048224	complement(46629..47197)	-0.113731	0.983007	0.136831	0.752089	0.0684488	0.999482
AXA69_RS07740	NZ_CP048223	complement(1615448..1616454)	-0.1135	0.983007	-0.409574	0.201669	-0.158749	0.999482
AXA69_RS20240	NZ_CP048223	complement(4303397..4304907)	-0.113445	0.983007	-0.00573311	0.992398	0.0300588	0.999482
crr	NZ_CP048223	complement(3048453..3048961)	-0.113415	0.984746	-0.127027	0.792186	0.229756	0.999482
AXA69_RS03365	NZ_CP048223	complement(708564..709321)	-0.113088	0.983007	-0.165289	0.606146	0.0328285	0.999482
AXA69_RS15945	NZ_CP048223	complement(3371682..3372256)	-0.112295	0.981613	1.41791	3.62613e-05	0.0221084	0.999482
AXA69_RS11920	NZ_CP048223	complement(2478755..2479200)	-0.112253	0.984746	0.51858	0.0625202	0.261471	0.999482
maeA	NZ_CP048223	complement(365784..367333)	-0.112002	0.983007	-0.163907	0.739971	-0.0118171	0.999482
AXA69_RS04890	NZ_CP048223	complement(1032229..1034078)	-0.11182	0.983007	0.320708	0.356175	0.191989	0.999482
AXA69_RS05600	NZ_CP048223	complement(1172055..1172773)	-0.111518	0.981613	0.0720053	0.875429	-0.261187	0.999482
AXA69_RS08835	NZ_CP048223	1850622..1851883	-0.111375	0.981613	-0.912912	4.85224e-05	0.0166521	0.999482
AXA69_RS13470	NZ_CP048223	complement(2815104..2815471)	-0.111307	0.987469	1.90453	5.19131e-07	0.131641	0.999482
crp	NZ_CP048223	complement(2759026..2759663)	-0.111151	0.983007	-0.280515	0.390105	0.191822	0.999482
AXA69_RS00020	NZ_CP048223	3334..4214	-0.110875	0.991568	2.45469	0.0116754	-0.204478	0.999482
AXA69_RS18435	NZ_CP048223	complement(3937352..3939135)	-0.110797	0.983007	0.227348	0.509649	0.0945868	0.999482
AXA69_RS14495	NZ_CP048223	3047402..3048363	-0.110615	0.983007	0.390401	0.28465	0.0199159	0.999482
slyA	NZ_CP048223	369723..370195	-0.110491	0.983007	0.186148	0.702949	-0.253197	0.999482
AXA69_RS03270	NZ_CP048223	complement(691737..692533)	-0.11043	0.983007	0.902851	0.00149238	0.320747	0.999482
AXA69_RS15015	NZ_CP048223	3163313..3163644	-0.110228	0.984746	-0.1728	0.724977	-0.0613068	0.999482
AXA69_RS09325	NZ_CP048223	complement(1957055..1957782)	-0.10994	0.981613	0.244211	0.510917	0.106498	0.999482
AXA69_RS20520	NZ_CP048223	complement(4378208..4379136)	-0.109679	0.981613	-0.121761	0.758117	-0.0332973	0.999482
pseF	NZ_CP048223	1485969..1486663	-0.108917	0.981613	0.737285	0.0264375	0.325746	0.999482
argH	NZ_CP048223	complement(1055628..1057012)	-0.108903	0.983007	0.372087	0.18336	-0.0503077	0.999482
AXA69_RS12830	NZ_CP048223	complement(2671087..2671688)	-0.10878	0.983007	-0.303464	0.33683	-0.356007	0.999482
AXA69_RS14590	NZ_CP048223	complement(3064892..3065367)	-0.107917	0.983007	-0.0726129	0.869167	-0.0895736	0.999482
AXA69_RS23050	NZ_CP048225	4743..5029	-0.107899	0.981613	-1.26317	2.10098e-06	-0.128493	0.999482
AXA69_RS13425	NZ_CP048223	2804073..2805304	-0.107717	0.984746	-0.0767974	0.875429	-0.0146094	0.999482
AXA69_RS04655	NZ_CP048223	complement(976123..977027)	-0.10768	0.983007	-0.520736	0.110472	0.128695	0.999482
AXA69_RS01655	NZ_CP048223	complement(350072..350952)	-0.107512	0.981613	0.368147	0.354488	0.0915895	0.999482
arsB	NZ_CP048223	complement(1067778..1068847)	-0.107267	0.983007	0.042878	0.924632	-0.0462062	0.999482
AXA69_RS08345	NZ_CP048223	complement(1755629..1756269)	-0.106804	0.983007	-0.0456642	0.919676	0.0306155	0.999482
AXA69_RS11475	NZ_CP048223	2390496..2391316	-0.10677	0.983007	1.0735	0.000636249	0.186016	0.999482
rarD_2	NZ_CP048223	complement(1895915..1896816)	-0.106737	0.981613	-0.0511896	0.913711	0.108212	0.999482
gltS	NZ_CP048223	675207..676405	-0.1067	0.983007	-0.919724	0.000114974	0.136332	0.999482
AXA69_RS21855	NZ_CP048223	complement(4674985..4675235)	-0.106657	0.984746	2.25891	1.51655e-14	-0.187675	0.999482
AXA69_RS09790	NZ_CP048223	complement(2041142..2041326)	-0.106575	0.987469	0.174469	0.862539	0.341275	0.999482
AXA69_RS21210	NZ_CP048223	complement(4528775..4530393)	-0.106572	0.981613	0.599264	0.0893268	0.228474	0.999482
AXA69_RS11430	NZ_CP048223	2382522..2382775	-0.106349	0.991568	2.11108	0.0705104	1.1141	0.999482
AXA69_RS19305	NZ_CP048223	4106043..4106569	-0.106272	0.983007	-0.161291	0.606146	0.0765128	0.999482
AXA69_RS09740	NZ_CP048223	complement(2031134..2031531)	-0.106019	0.983007	0.518284	0.110501	0.0836725	0.999482
AXA69_RS09990	NZ_CP048223	complement(2086852..2087165)	-0.106015	0.983007	-0.0127696	0.978722	0.150585	0.999482
AXA69_RS05145	NZ_CP048223	complement(1086570..1087477)	-0.105992	0.981613	0.275692	0.3581	0.0695507	0.999482
chbA	NZ_CP048223	1158541..1158851	-0.105986	0.987469	0.0544589	0.960476	0.0559453	0.999482
AXA69_RS08815	NZ_CP048223	complement(1846746..1848121)	-0.105829	0.981613	0.108198	0.714735	0.163479	0.999482
glpK	NZ_CP048223	complement(3435620..3437121)	-0.105799	0.981613	0.121779	0.780261	0.111444	0.999482
AXA69_RS06975	NZ_CP048223	complement(1450561..1450847)	-0.105692	0.983007	-0.761296	0.0298438	-0.0215991	0.999482
AXA69_RS19080	NZ_CP048223	complement(4054207..4055888)	-0.105523	0.983007	0.456084	0.212465	-0.0413568	0.999482
AXA69_RS04885	NZ_CP048223	1029971..1032159	-0.105244	0.981613	0.538176	0.0493589	0.189927	0.999482
glnG	NZ_CP048223	complement(1928145..1929562)	-0.105233	0.983007	0.0172838	0.960806	0.153652	0.999482
AXA69_RS10665	NZ_CP048223	2233225..2233838	-0.105216	0.983007	0.557566	0.0777548	0.343147	0.999482
AXA69_RS20040	NZ_CP048223	complement(4260888..4261474)	-0.105182	0.983145	-0.609885	0.0349778	-0.225471	0.999482
tal	NZ_CP048223	420762..421711	-0.105077	0.981613	-0.358879	0.136268	0.240933	0.999482
AXA69_RS08980	NZ_CP048223	complement(1881801..1882249)	-0.105063	0.984746	0.266	0.472316	0.169421	0.999482
AXA69_RS14220	NZ_CP048223	complement(2977931..2979069)	-0.104873	0.982082	0.142857	0.666952	0.10364	0.999482
serB	NZ_CP048223	2406168..2407177	-0.104873	0.981613	-0.168276	0.588096	-0.00875831	0.999482
AXA69_RS22620	NZ_CP048224	complement(106407..106756)	-0.10484	0.981613	0.0337474	0.940701	-0.213454	0.999482
AXA69_RS16215	NZ_CP048223	complement(3424505..3425946)	-0.104746	0.984746	0.478078	0.198947	0.0831567	0.999482
recG	NZ_CP048223	complement(1940548..1942616)	-0.104701	0.983007	0.536933	0.0923273	0.111545	0.999482
AXA69_RS03060	NZ_CP048223	641285..641652	-0.104605	0.982998	-0.395929	0.238965	-0.0748404	0.999482
AXA69_RS01040	NZ_CP048223	complement(224016..224755)	-0.104098	0.982163	-2.17517	2.25739e-16	0.334356	0.999482
trpB	NZ_CP048223	185885..187077	-0.104049	0.984746	0.243358	0.417999	0.233898	0.999482
AXA69_RS08795	NZ_CP048223	1844132..1844418	-0.103993	0.984746	0.691836	0.220582	-0.244272	0.999482
AXA69_RS10810	NZ_CP048223	2264922..2265439	-0.103806	0.983007	-0.20026	0.628153	0.226016	0.999482
tatB	NZ_CP048223	complement(1630889..1631334)	-0.103773	0.981613	-0.945824	5.78736e-05	-0.108676	0.999482
AXA69_RS15520	NZ_CP048223	complement(3272097..3273004)	-0.103757	0.981613	0.184725	0.502878	0.200223	0.999482
AXA69_RS13275	NZ_CP048223	complement(2773534..2774516)	-0.103601	0.983007	-0.163841	0.70828	-0.0349035	0.999482
AXA69_RS00415	NZ_CP048223	complement(90620..91769)	-0.103559	0.984746	2.41206	7.83011e-14	-0.0989714	0.999482
AXA69_RS01220	NZ_CP048223	complement(257717..258084)	-0.102848	0.981613	0.454493	0.198886	-0.0225406	0.999482
coaE	NZ_CP048223	1227067..1227680	-0.102839	0.981613	0.0478119	0.91262	0.0400154	0.999482
AXA69_RS01405	NZ_CP048223	complement(297257..297720)	-0.102686	0.983007	-0.450534	0.261573	-0.0411336	0.999482
AXA69_RS09785	NZ_CP048223	complement(2040729..2041057)	-0.102304	0.983007	-0.185638	0.764803	-0.105389	0.999482
AXA69_RS00170	NZ_CP048223	34259..35649	-0.1023	0.984746	1.21778	0.0270585	0.0608267	0.999482
AXA69_RS02775	NZ_CP048223	583834..585233	-0.102123	0.981613	0.126891	0.695947	-0.00160068	0.999482
mutL	NZ_CP048223	2697792..2699674	-0.101769	0.983007	-0.0844206	0.819567	-0.0104737	0.999482
AXA69_RS12810	NZ_CP048223	complement(2666906..2667438)	-0.101116	0.983007	-0.934172	0.00800911	0.0215009	0.999482
AXA69_RS17055	NZ_CP048223	complement(3618726..3619210)	-0.100965	0.983007	0.546974	0.0439381	0.202378	0.999482
pgeF	NZ_CP048223	complement(1384190..1384938)	-0.100964	0.981613	0.053628	0.894196	0.0442683	0.999482
AXA69_RS04610	NZ_CP048223	complement(968196..968668)	-0.100785	0.983007	0.247159	0.466187	0.15059	0.999482
AXA69_RS02740	NZ_CP048223	complement(576582..576892)	-0.100721	0.981613	-0.267546	0.497091	0.0418139	0.999482
AXA69_RS00375	NZ_CP048223	complement(84067..85163)	-0.100691	0.983007	0.633394	0.0991314	-0.000538108	0.999482
AXA69_RS18560	NZ_CP048223	3957950..3958836	-0.100569	0.982163	-0.0858826	0.843449	-0.0576305	0.999482
araC	NZ_CP048223	3791435..3792345	-0.100425	0.983007	0.699969	0.0399367	-0.0427782	0.999482
AXA69_RS10495	NZ_CP048223	2195256..2195668	-0.0996394	0.983007	1.1153	0.00222525	0.0644168	0.999482
rplV	NZ_CP048223	1969829..1970172	-0.0996372	0.984746	-1.29761	0.000282787	-0.259242	0.999482
AXA69_RS02820	NZ_CP048223	594194..595557	-0.0995325	0.983007	0.524087	0.0643347	0.177517	0.999482
AXA69_RS13430	NZ_CP048223	complement(2805359..2806419)	-0.098929	0.981613	0.285808	0.437798	0.0493745	0.999482
AXA69_RS08340	NZ_CP048223	complement(1754575..1755680)	-0.0986298	0.984746	-0.702938	0.0498747	0.222762	0.999482
AXA69_RS02075	NZ_CP048223	440253..440815	-0.0982755	0.987469	-0.21381	0.752126	-0.721708	0.999482
elbB	NZ_CP048223	complement(1852425..1853074)	-0.0981907	0.983007	0.337925	0.434197	-0.0390395	0.999482
AXA69_RS05950	NZ_CP048223	complement(1247539..1249292)	-0.0981339	0.982593	-0.574534	0.0377499	0.171333	0.999482
fmt	NZ_CP048223	complement(1913135..1914078)	-0.0981271	0.984746	-0.152873	0.581102	0.0330338	0.999482
AXA69_RS05295	NZ_CP048223	1111702..1112732	-0.0976876	0.984746	-0.669183	0.290484	0.261263	0.999482
AXA69_RS17120	NZ_CP048223	complement(3635589..3635965)	-0.0975916	0.984746	1.31465	0.000215016	-0.0270567	0.999482
AXA69_RS09000	NZ_CP048223	1884262..1884548	-0.0975284	0.98433	0.208589	0.594507	0.0969067	0.999482
minD	NZ_CP048223	complement(4038698..4039509)	-0.0972721	0.983007	0.189073	0.581102	-0.0129282	0.999482
hflX	NZ_CP048223	2701089..2702374	-0.0969991	0.984746	-0.523051	0.150478	-0.0456889	0.999482
ispA	NZ_CP048223	622243..623132	-0.0969986	0.982163	-0.635511	0.00793269	-0.0299274	0.999482
galE_1	NZ_CP048223	1424361..1425373	-0.0967862	0.984746	0.234572	0.599908	0.138652	0.999482
lfgK	NZ_CP048223	complement(1265296..1266614)	-0.0967686	0.983007	0.415663	0.260107	-0.0147903	0.999482
AXA69_RS02730	NZ_CP048223	575202..575773	-0.0966621	0.981613	-0.439529	0.15915	0.0199997	0.999482
AXA69_RS07515	NZ_CP048223	complement(1564731..1566187)	-0.0963927	0.983007	-0.0284485	0.956923	0.180025	0.999482
malZ	NZ_CP048223	1471972..1473800	-0.0962713	0.983007	-0.262405	0.388431	0.0468728	0.999482
AXA69_RS16445	NZ_CP048223	complement(3473720..3474621)	-0.096152	0.983007	-0.687635	0.0160465	0.0904781	0.999482
AXA69_RS21805	NZ_CP048223	4667943..4668199	-0.0960751	0.984746	1.3172	1.64405e-05	0.061383	0.999482
AXA69_RS04710	NZ_CP048223	complement(986739..987871)	-0.0955971	0.984746	0.638343	0.0266178	0.130204	0.999482
AXA69_RS09910	NZ_CP048223	2071846..2072471	-0.095325	0.983007	0.0947261	0.743242	-0.185151	0.999482
ubiE	NZ_CP048223	complement(1633955..1634706)	-0.095223	0.983007	-0.814284	0.00500601	0.181972	0.999482
nqrE_1	NZ_CP048223	complement(575816..576414)	-0.0952224	0.984746	0.143018	0.738296	0.296298	0.999482
AXA69_RS11380	NZ_CP048223	complement(2374608..2374816)	-0.0947994	0.987469	-0.871127	0.338016	0.0274944	0.999482
AXA69_RS22460	NZ_CP048224	complement(76974..77275)	-0.0945699	0.984746	2.2087	6.66381e-14	-0.0509861	0.999482
AXA69_RS14100	NZ_CP048223	complement(2949623..2950962)	-0.0943407	0.984746	-0.00825355	0.980545	0.0292184	0.999482
AXA69_RS10395	NZ_CP048223	complement(2176292..2177352)	-0.0939132	0.984746	-0.0425422	0.930904	-0.0199767	0.999482
AXA69_RS10845	NZ_CP048223	complement(2272550..2273595)	-0.0931116	0.984746	0.116265	0.813934	0.017862	0.999482
AXA69_RS09675	NZ_CP048223	complement(2012312..2013207)	-0.0930658	0.987469	0.789533	0.206745	0.276945	0.999482
AXA69_RS19130	NZ_CP048223	4066973..4068423	-0.0928765	0.984746	-0.126992	0.71691	0.0948735	0.999482
fliN	NZ_CP048223	complement(243805..244169)	-0.0924489	0.984712	0.0255119	0.960494	0.239872	0.999482
AXA69_RS14405	NZ_CP048223	complement(3024290..3025011)	-0.0924147	0.984746	0.702177	0.100752	-0.36425	0.999482
nagA	NZ_CP048223	complement(3312329..3313473)	-0.0922227	0.984746	0.168479	0.686952	0.163216	0.999482
AXA69_RS19310	NZ_CP048223	4106579..4107444	-0.0921601	0.981613	-0.299565	0.392169	-0.00140135	0.999482
AXA69_RS00135	NZ_CP048223	complement(24934..25874)	-0.0919407	0.984746	0.0724234	0.889425	-0.0872348	0.999482
AXA69_RS18240	NZ_CP048223	complement(3888120..3888574)	-0.09191	0.984746	0.297386	0.304952	0.0148869	0.999482
AXA69_RS15155	NZ_CP048223	complement(3196015..3196859)	-0.0911079	0.983007	1.02563	0.000464957	0.0621784	0.999482
AXA69_RS04965	NZ_CP048223	1050367..1050956	-0.0911051	0.983007	0.893163	0.000385362	-0.011852	0.999482
AXA69_RS15740	NZ_CP048223	3324896..3326559	-0.0908356	0.984746	-0.0907919	0.817441	0.122927	0.999482
AXA69_RS10550	NZ_CP048223	2207024..2207493	-0.090835	0.983007	0.324789	0.345257	0.0708668	0.999482
AXA69_RS08945	NZ_CP048223	complement(1872585..1873702)	-0.0905219	0.987469	0.432917	0.296487	0.0791022	0.999482
AXA69_RS02990	NZ_CP048223	complement(628735..630458)	-0.0903871	0.987469	-0.835831	0.0561103	-0.210346	0.999482
nudF	NZ_CP048223	complement(1110827..1111467)	-0.0901901	0.984746	0.140795	0.715629	-0.12218	0.999482
lpoB	NZ_CP048223	complement(4536028..4536623)	-0.0901343	0.983007	0.072917	0.837725	0.0376978	0.999482
AXA69_RS20640	NZ_CP048223	4413236..4414878	-0.0900605	0.984746	0.692012	0.060637	-0.109799	0.999482
AXA69_RS12850	NZ_CP048223	2673998..2674695	-0.0899912	0.983007	0.106159	0.757453	0.142813	0.999482
AXA69_RS12015	NZ_CP048223	complement(2495969..2498028)	-0.0899011	0.984746	-0.229776	0.369585	0.0723523	0.999482
AXA69_RS11400	NZ_CP048223	complement(2376415..2376632)	-0.0897724	0.984746	0.365348	0.586586	0.0332546	0.999482
yidZ	NZ_CP048223	complement(410746..411707)	-0.089642	0.984746	0.0843494	0.844033	0.0449903	0.999482
AXA69_RS14875	NZ_CP048223	3126935..3127251	-0.0896027	0.983007	-1.14842	0.000901213	0.172481	0.999482
AXA69_RS14290	NZ_CP048223	complement(2997554..2998461)	-0.0890865	0.984746	0.466239	0.32684	0.295423	0.999482
AXA69_RS20530	NZ_CP048223	4380111..4381759	-0.0888395	0.983007	-0.018146	0.969403	0.134135	0.999482
AXA69_RS14865	NZ_CP048223	complement(3125916..3126289)	-0.0885839	0.984746	0.882246	0.000487244	0.041604	0.999482
AXA69_RS02505	NZ_CP048223	530750..531351	-0.0883811	0.984746	0.627971	0.0519986	-0.0115503	0.999482
btuC	NZ_CP048223	complement(4635078..4636084)	-0.0879505	0.984746	0.0873054	0.780261	0.0476226	0.999482
AXA69_RS13720	NZ_CP048223	complement(2860985..2869494)	-0.0875465	0.983007	0.313454	0.338016	0.0112457	0.999482
CsrB_RF00018_3	NZ_CP048223	complement(2058960..2059243)	-0.0875235	0.987469	0.486325	0.293837	0.0268917	0.999482
yqhD	NZ_CP048223	complement(1396762..1397924)	-0.0871732	0.984746	0.0827512	0.845187	-0.0311006	0.999482
rhlB	NZ_CP048223	1618474..1619762	-0.086562	0.983007	-0.448203	0.101208	-0.0436449	0.999482
AXA69_RS08525	NZ_CP048223	complement(1787114..1787673)	-0.0865488	0.984746	0.694603	0.0284591	-0.0125893	0.999482
AXA69_RS12125	NZ_CP048223	complement(2518481..2518842)	-0.0858034	0.986659	0.396494	0.372798	-0.23557	0.999482
fabD	NZ_CP048223	4152420..4153345	-0.0857468	0.984746	-0.340693	0.31962	-0.0762685	0.999482
soxR	NZ_CP048223	complement(4604229..4604707)	-0.0854951	0.981613	0.253681	0.4378	-0.00178223	0.999482
AXA69_RS20920	NZ_CP048223	4476093..4476499	-0.0854881	0.984746	-0.209016	0.75712	0.0255958	0.999482
astA	NZ_CP048223	complement(472856..473874)	-0.0854485	0.987469	0.626625	0.0878024	0.1158	0.999482
ndk	NZ_CP048223	3558784..3559211	-0.0849897	0.987469	-2.41843	2.72764e-12	0.0875085	0.999482
AXA69_RS21980	NZ_CP048223	complement(4696119..4696654)	-0.0848607	0.984746	0.669178	0.08264	-0.235256	0.999482
fgIL	NZ_CP048223	complement(1267022..1268127)	-0.0846457	0.984746	0.391174	0.25807	-0.0359549	0.999482
AXA69_RS07215	NZ_CP048223	complement(1497256..1497794)	-0.0846378	0.984746	-0.667732	0.073266	-0.0102134	0.999482
AXA69_RS11770	NZ_CP048223	complement(2447489..2447778)	-0.084451	0.991568	-0.773499	0.477647	-0.330598	0.999482
AXA69_RS12170	NZ_CP048223	complement(2526202..2526656)	-0.0842505	0.984746	0.43427	0.190601	0.200225	0.999482
AXA69_RS01060	NZ_CP048223	complement(226393..226778)	-0.0839869	0.986659	-1.34693	4.76802e-06	-0.145921	0.999482
AXA69_RS16155	NZ_CP048223	3413675..3414141	-0.083835	0.984746	0.839227	0.0154503	-0.0487118	0.999482
tatA_1	NZ_CP048223	complement(1631339..1631583)	-0.0837318	0.983007	-1.23684	1.18746e-07	0.00114625	0.999482
AXA69_RS14280	NZ_CP048223	complement(2995546..2996525)	-0.0835748	0.987469	0.61831	0.287963	0.0130216	0.999482
zipA	NZ_CP048223	complement(380570..381711)	-0.0834554	0.984746	0.249553	0.483528	-0.0238625	0.999482
AXA69_RS09270	NZ_CP048223	1945903..1946411	-0.0831689	0.984746	1.83948	1.04033e-06	0.0721486	0.999482
AXA69_RS13620	NZ_CP048223	2843660..2844207	-0.0825945	0.984746	-1.0483	0.000591355	0.0201308	0.999482
AXA69_RS07470	NZ_CP048223	1555650..1556869	-0.0822365	0.984746	0.194189	0.628153	-0.0750921	0.999482
AXA69_RS21560	NZ_CP048223	complement(4614439..4615469)	-0.0821339	0.991622	1.63774	0.217344	0.223988	0.999482
AXA69_RS04105	NZ_CP048223	875325..876190	-0.0820742	0.987469	0.475286	0.126166	-0.00220404	0.999482
clpS	NZ_CP048223	3733133..3733449	-0.0819996	0.987469	-3.69525	4.71218e-46	-5.7834	0
AXA69_RS19105	NZ_CP048223	complement(4059796..4060745)	-0.0818833	0.984746	-0.619891	0.0413989	0.0494859	0.999482
AXA69_RS02365	NZ_CP048223	complement(501074..502104)	-0.0817434	0.991568	1.29231	0.156268	0.154548	0.999482
CsrC_RF00084_2	NZ_CP048223	792015..792238	-0.0812838	0.987469	0.0111223	0.988265	-0.489744	0.999482
AXA69_RS12300	NZ_CP048223	complement(2554204..2554520)	-0.0812692	0.984746	-0.204746	0.60866	-0.0726224	0.999482
relA	NZ_CP048223	2575059..2577277	-0.0810568	0.983007	0.12336	0.71691	0.0445316	0.999482
AXA69_RS09885	NZ_CP048223	2064171..2064493	-0.0810237	0.987469	-0.245753	0.433362	-0.157468	0.999482
AXA69_RS14475	NZ_CP048223	3041126..3044877	-0.0805606	0.984746	0.635955	0.0288432	0.0802883	0.999482
ompAI	NZ_CP048223	329554..330572	-0.080477	0.987469	-0.833105	0.0557867	-0.0958573	0.999482
AXA69_RS10765	NZ_CP048223	2257615..2258012	-0.0803837	0.987469	-0.96768	0.000199248	-0.220525	0.999482
AXA69_RS14335	NZ_CP048223	3007382..3008676	-0.0800141	0.987469	0.312212	0.321559	-0.119871	0.999482
AXA69_RS15885	NZ_CP048223	3357337..3358058	-0.079671	0.984746	0.0483318	0.911487	-0.0782976	0.999482
AXA69_RS09240	NZ_CP048223	complement(1936584..1937248)	-0.0791562	0.984746	-0.306416	0.426594	-0.213796	0.999482
hslR	NZ_CP048223	complement(2289503..2289900)	-0.0791395	0.984746	0.123966	0.733004	0.143724	0.999482
AXA69_RS13270	NZ_CP048223	2772395..2773551	-0.0789383	0.984746	-0.308319	0.23694	-0.0332123	0.999482
AXA69_RS16360	NZ_CP048223	complement(3455178..3457342)	-0.0787528	0.987469	0.65876	0.29427	0.0674306	0.999482
AXA69_RS13575	NZ_CP048223	complement(2836316..2837361)	-0.0785219	0.984746	-0.146901	0.702949	0.160025	0.999482
AXA69_RS22525	NZ_CP048224	complement(88850..89097)	-0.0783445	0.987469	1.19927	0.000115521	0.0882222	0.999482
tadA	NZ_CP048223	complement(57533..58056)	-0.0781364	0.987469	0.735346	0.192762	-0.446258	0.999482
AXA69_RS17935	NZ_CP048223	3810800..3812820	-0.0780984	0.984746	0.521795	0.177104	-0.0819579	0.999482
AXA69_RS07560	NZ_CP048223	complement(1577784..1577974)	-0.0779535	0.987469	3.40455	1.4047e-29	-0.096688	0.999482
AXA69_RS20605	NZ_CP048223	complement(4401655..4404743)	-0.0777486	0.984746	0.884009	0.0264375	0.377939	0.999482
lfgA	NZ_CP048223	1273188..1273981	-0.0776695	0.987469	0.739891	0.0109222	-0.0404665	0.999482
minE	NZ_CP048223	complement(4038429..4038694)	-0.0776074	0.987469	-0.318713	0.20262	0.0206934	0.999482
xerD	NZ_CP048223	complement(582002..582912)	-0.0774694	0.984746	0.0924488	0.76188	-0.0375567	0.999482
AXA69_RS01415	NZ_CP048223	298739..299586	-0.0771146	0.984746	0.378821	0.224703	0.196204	0.999482
dkgB	NZ_CP048223	complement(3430557..3431359)	-0.076916	0.983007	0.0181461	0.969403	0.0827066	0.999482
AXA69_RS03585	NZ_CP048223	complement(755795..755869)	-0.0765974	0.991568	1.58631	0.128098	-1.30038	0.999482
AXA69_RS06980	NZ_CP048223	complement(1450859..1452285)	-0.076273	0.984746	-0.17608	0.570416	-0.0256545	0.999482
AXA69_RS14580	NZ_CP048223	3063949..3064364	-0.0762535	0.987469	0.759681	0.0328277	-0.454389	0.999482
AXA69_RS08825	NZ_CP048223	1848901..1849811	-0.076154	0.983007	-0.153325	0.570416	-0.0670662	0.999482
AXA69_RS20130	NZ_CP048223	4283763..4284604	-0.0761337	0.984746	0.306258	0.459726	0.135675	0.999482
xni	NZ_CP048223	complement(2898082..2898878)	-0.0760481	0.987469	-0.101428	0.811082	0.00655769	0.999482
dsdX	NZ_CP048223	complement(3185626..3186962)	-0.0759503	0.987469	1.07345	0.0516191	0.0828941	0.999482
AXA69_RS12705	NZ_CP048223	2643171..2643853	-0.0756329	0.987469	0.16527	0.700293	-0.173275	0.999482
AXA69_RS17245	NZ_CP048223	3663395..3664890	-0.0753251	0.984746	0.101291	0.763685	0.0881617	0.999482
glnK_1	NZ_CP048223	complement(981149..981486)	-0.0749182	0.987469	0.158504	0.734682	-0.36341	0.999482
gltB	NZ_CP048223	4597187..4601643	-0.0747768	0.987469	0.960402	0.000904931	0.227337	0.999482
AXA69_RS03370	NZ_CP048223	complement(709307..710025)	-0.0746487	0.984746	0.00581888	0.988673	-0.100952	0.999482
AXA69_RS20295	NZ_CP048223	complement(4318200..4318636)	-0.0745786	0.987469	-0.484036	0.154764	-0.113458	0.999482
AXA69_RS10700	NZ_CP048223	2243310..2244040	-0.0742862	0.984746	-0.276488	0.439677	0.0307255	0.999482
AXA69_RS15130	NZ_CP048223	complement(3193876..3194141)	-0.0742417	0.991568	1.44042	0.136051	-0.0337069	0.999482
AXA69_RS03420	NZ_CP048223	complement(718124..718491)	-0.0741998	0.987469	0.70556	0.0150222	0.0514708	0.999482
AXA69_RS05470	NZ_CP048223	complement(1145072..1145280)	-0.0741953	0.987469	0.0233821	0.973076	-0.280893	0.999482
AXA69_RS08535	NZ_CP048223	1789036..1791926	-0.0739502	0.987469	0.343111	0.280975	-0.0990618	0.999482
AXA69_RS16185	NZ_CP048223	complement(3420894..3421411)	-0.0738859	0.987469	0.800382	0.204125	-0.166609	0.999482
AXA69_RS21840	NZ_CP048223	4670536..4672808	-0.0738682	0.987469	1.77307	0.00844075	-0.0580209	0.999482
AXA69_RS18280	NZ_CP048223	complement(3897276..3898792)	-0.0735765	0.987469	0.368571	0.311917	-0.143197	0.999482
AXA69_RS12655	NZ_CP048223	2628303..2630233	-0.073428	0.984746	0.561741	0.0453827	0.0190517	0.999482
cadB	NZ_CP048223	2945128..2946461	-0.072942	0.987469	0.43421	0.349415	0.104117	0.999482
AXA69_RS05760	NZ_CP048223	complement(1198940..1199862)	-0.0729099	0.987469	0.150431	0.702949	0.0536177	0.999482
rsmH	NZ_CP048223	complement(1249608..1250545)	-0.0727825	0.984746	-0.301663	0.3642	0.143773	0.999482
AXA69_RS15140	NZ_CP048223	complement(3194703..3195313)	-0.0727688	0.987469	1.78824	1.34824e-15	0.0178467	0.999482
AXA69_RS07055	NZ_CP048223	1466254..1467107	-0.0726287	0.987469	-0.667407	0.00760082	0.105939	0.999482
AXA69_RS12700	NZ_CP048223	2641014..2643160	-0.0725087	0.987469	-0.029955	0.946887	0.0708699	0.999482
AXA69_RS20840	NZ_CP048223	complement(4458158..4459167)	-0.0722515	0.987469	-0.790085	0.0180468	-0.00280259	0.999482
ilvC	NZ_CP048223	1816378..1817858	-0.07221	0.984746	1.55515	5.82109e-08	0.436736	0.999482
AXA69_RS23305_1	NZ_CP048225	2..771	-0.0717038	0.984746	0.457822	0.118459	0.0706155	0.999482
AXA69_RS19030	NZ_CP048223	complement(4043415..4044796)	-0.0708268	0.987469	0.0466515	0.922475	0.0161617	0.999482
AXA69_RS16535	NZ_CP048223	3500029..3500468	-0.0705652	0.987469	0.5304	0.190433	0.0563535	0.999482
AXA69_RS18300	NZ_CP048223	3903810..3904033	-0.070333	0.987469	-0.474761	0.211601	-0.042259	0.999482
AXA69_RS11050	NZ_CP048223	complement(2315830..2316518)	-0.0701378	0.987469	-0.345109	0.532508	-0.106313	0.999482
AXA69_RS11720	NZ_CP048223	2436194..2437896	-0.0699014	0.986145	0.0374021	0.918251	-0.219356	0.999482
cydX_2	NZ_CP048223	3428779..3428891	-0.0697975	0.992553	0.140769	0.95032	0.827427	0.999482
AXA69_RS18905	NZ_CP048223	complement(4024944..4025019)	-0.0697198	0.992867	0.789822	0.665014	-0.0669978	0.999482
ccmE	NZ_CP048223	complement(223319..223809)	-0.069685	0.987469	-0.885966	0.000216546	0.27872	0.999482
AXA69_RS23205	NZ_CP048223	complement(1896943..1897115)	-0.0696771	0.987469	0.238116	0.606933	0.301415	0.999482
AXA69_RS17410	NZ_CP048223	complement(3701644..3702674)	-0.0696105	0.991568	-0.407996	0.753081	0.626626	0.999482
AXA69_RS21380	NZ_CP048223	4567152..4568911	-0.0691632	0.987469	-0.67255	0.0323107	-0.129388	0.999482
gshB	NZ_CP048223	406792..407744	-0.0690969	0.984746	0.584777	0.0396407	0.180792	0.999482
AXA69_RS00650	NZ_CP048223	complement(136976..137574)	-0.0688999	0.986659	0.857843	0.0106334	-0.418437	0.999482
AXA69_RS14740	NZ_CP048223	3097110..3097447	-0.0687956	0.987469	1.37262	0.000800088	-0.194064	0.999482
AXA69_RS10255	NZ_CP048223	complement(2149660..2150327)	-0.0687218	0.987469	-0.23558	0.45247	-0.0207801	0.999482
AXA69_RS06285	NZ_CP048223	1303955..1304250	-0.068156	0.987469	-0.371457	0.418202	-0.0376235	0.999482
glnL	NZ_CP048223	complement(1929573..1930627)	-0.0679013	0.987469	0.354757	0.362745	0.0323902	0.999482
AXA69_RS10195	NZ_CP048223	complement(2132839..2135510)	-0.067863	0.984746	0.420573	0.223911	0.140088	0.999482
AXA69_RS15310	NZ_CP048223	complement(3223116..3223645)	-0.0677145	0.987469	-0.524029	0.0760627	0.131456	0.999482
AXA69_RS10415	NZ_CP048223	complement(2180254..2181302)	-0.0676059	0.984746	-0.585638	0.00787385	0.097549	0.999482
bcp	NZ_CP048223	complement(2666419..2666882)	-0.0673198	0.984746	-0.819255	0.0118134	0.100788	0.999482
AXA69_RS01270	NZ_CP048223	266959..267812	-0.0672733	0.987469	0.862214	0.00201547	0.352325	0.999482
ydiK	NZ_CP048223	complement(1997352..1998439)	-0.0671686	0.984746	-0.0393072	0.917643	0.113499	0.999482
AXA69_RS17940	NZ_CP048223	3812900..3813228	-0.0670229	0.991568	0.697372	0.343555	-0.152476	0.999482
AXA69_RS09370	NZ_CP048223	complement(1965520..1966433)	-0.0670097	0.987469	-0.232111	0.535767	0.104818	0.999482
hpf	NZ_CP048223	complement(1312530..1312816)	-0.0668044	0.984746	1.27598	4.39019e-06	0.0501043	0.999482
tppE	NZ_CP048223	937818..938314	-0.066489	0.987469	1.0546	9.40684e-05	0.418483	0.999482
AXA69_RS10100	NZ_CP048223	2109988..2110877	-0.0664092	0.987469	0.0494383	0.919214	0.21035	0.999482
rsmB	NZ_CP048223	complement(1911797..1913088)	-0.066295	0.984746	-0.27099	0.258226	-0.0613615	0.999482
AXA69_RS11990	NZ_CP048223	2489767..2491079	-0.0661992	0.987469	0.288488	0.395107	0.298116	0.999482
cydX_1	NZ_CP048223	complement(886921..887036)	-0.0661065	0.987469	-0.574263	0.138744	-0.161954	0.999482
AXA69_RS01095	NZ_CP048223	complement(231832..233999)	-0.066027	0.987469	0.511183	0.108741	0.0655837	0.999482
AXA69_RS17825	NZ_CP048223	complement(3785017..3785714)	-0.0658124	0.991568	0.92517	0.362375	0.412784	0.999482
AXA69_RS14660	NZ_CP048223	3079216..3079592	-0.0656644	0.987469	-1.55824	7.94425e-11	0.0694583	0.999482
AXA69_RS21865	NZ_CP048223	complement(4676315..4678134)	-0.0655641	0.987469	1.72777	0.00416175	0.0380228	0.999482
AXA69_RS15010	NZ_CP048223	3162698..3163311	-0.0655219	0.991568	-0.707146	0.0986193	-0.108284	0.999482
AXA69_RS19250	NZ_CP048223	complement(4093182..4095340)	-0.0651196	0.987469	0.077715	0.857449	0.18105	0.999482
AXA69_RS13925	NZ_CP048223	complement(2907882..2908180)	-0.0650214	0.987469	-0.154864	0.701784	-0.0504884	0.999482
dmeF	NZ_CP048223	complement(1008271..1009244)	-0.0648022	0.987469	0.52973	0.0406624	0.203338	0.999482
AXA69_RS14205	NZ_CP048223	complement(2973913..2975168)	-0.0646382	0.989753	-1.15495	0.00104012	-0.0968851	0.999482
AXA69_RS04690	NZ_CP048223	complement(982965..984160)	-0.0639521	0.987469	-0.761888	0.0724773	0.0726127	0.999482
AXA69_RS05830	NZ_CP048223	1220934..1221403	-0.0638121	0.987469	0.778173	0.00123121	0.113415	0.999482
rpoS	NZ_CP048223	2587208..2588190	-0.0637736	0.987469	-0.26912	0.458016	-0.223623	0.999482
AXA69_RS14160	NZ_CP048223	complement(2966428..2967296)	-0.0637533	0.987469	0.0317211	0.949913	0.0591004	0.999482
AXA69_RS02155	NZ_CP048223	449716..450041	-0.0636646	0.987469	0.120038	0.792186	0.158514	0.999482
sstT	NZ_CP048223	3916241..3917490	-0.0636028	0.987469	-0.516024	0.0703754	-0.0180983	0.999482
AXA69_RS07040	NZ_CP048223	complement(1462457..1463874)	-0.06354	0.987469	-0.243845	0.392688	0.214901	0.999482
AXA69_RS13155	NZ_CP048223	2743585..2744723	-0.0633512	0.987469	-1.25867	0.000145186	-0.0527299	0.999482
corC	NZ_CP048223	539869..540752	-0.0631275	0.987469	0.930435	0.000625455	0.101095	0.999482
AXA69_RS23195	NZ_CP048223	complement(1838117..1838280)	-0.0629419	0.987469	0.20806	0.582283	-0.106846	0.999482
PrrB_RsmZ_RF00166_4	NZ_CP048223	complement(4455745..4455889)	-0.0627652	0.991568	0.115203	0.914526	-0.0246846	0.999482
AXA69_RS17065	NZ_CP048223	complement(3620065..3621226)	-0.062685	0.987469	0.315259	0.436135	-0.246606	0.999482
AXA69_RS11420	NZ_CP048223	complement(2380409..2381439)	-0.0626722	0.991568	1.53908	0.0115812	-0.108811	0.999482
uvrA	NZ_CP048223	complement(2050233..2053060)	-0.0624158	0.987469	0.08995	0.813934	-0.0136392	0.999482
AXA69_RS22630	NZ_CP048224	complement(107245..107474)	-0.062271	0.987469	0.599982	0.053733	0.000797117	0.999482
AXA69_RS18380	NZ_CP048223	3924336..3924532	-0.0618651	0.991568	2.32367	2.07366e-09	0.138054	0.999482
AXA69_RS05165	NZ_CP048223	complement(1089991..1090721)	-0.0617993	0.987469	-0.444382	0.211626	-0.0482255	0.999482
murC	NZ_CP048223	complement(1238527..1239980)	-0.0617243	0.987469	0.322265	0.322905	-0.0668073	0.999482
AXA69_RS21335	NZ_CP048223	complement(4555164..4555798)	-0.061613	0.987469	-1.1497	1.34979e-05	0.135989	0.999482
AXA69_RS22455	NZ_CP048224	complement(76586..76950)	-0.0615069	0.987469	1.51408	9.8821e-06	-0.149102	0.999482
AXA69_RS07580	NZ_CP048223	complement(1579793..1580238)	-0.0612902	0.987469	0.485912	0.191198	-0.105667	0.999482
AXA69_RS11645	NZ_CP048223	2424354..2425177	-0.0612623	0.987469	-0.44827	0.0924661	0.111169	0.999482
AXA69_RS00645	NZ_CP048223	complement(135850..137042)	-0.0611403	0.987469	0.844879	0.00946977	-0.247928	0.999482
barA	NZ_CP048223	complement(2570624..2573334)	-0.0611253	0.987469	0.382343	0.179127	0.190838	0.999482
AXA69_RS13845	NZ_CP048223	2890779..2892919	-0.0609068	0.987469	-0.0781579	0.794708	-0.0670423	0.999482
AXA69_RS07010	NZ_CP048223	complement(1456382..1457085)	-0.0606627	0.987469	0.227871	0.463466	0.0936174	0.999482
CsrB_RF00018_2	NZ_CP048223	1924010..1924303	-0.0602225	0.991568	0.102963	0.847998	-0.391496	0.999482
AXA69_RS07880	NZ_CP048223	complement(1644394..1644794)	-0.0601195	0.991568	0.20464	0.616651	-0.00356475	0.999482
uvrC	NZ_CP048223	complement(11449..13298)	-0.0598835	0.987469	0.415872	0.306311	0.0346783	0.999482
AXA69_RS21450	NZ_CP048223	complement(4585877..4587255)	-0.0597804	0.987469	1.02758	0.00169395	-0.0729251	0.999482
flaA	NZ_CP048223	3497583..3498499	-0.0593877	0.987469	0.510286	0.211343	0.00537667	0.999482
rimK	NZ_CP048223	2147392..2148287	-0.0593827	0.987469	0.517036	0.0402032	-0.0225203	0.999482
AXA69_RS04340	NZ_CP048223	complement(918855..919291)	-0.0592345	0.987469	-0.637395	0.0777447	0.100787	0.999482
AXA69_RS01810	NZ_CP048223	complement(381728..385101)	-0.0591464	0.987469	-0.449893	0.161804	-0.0850203	0.999482
AXA69_RS03695	NZ_CP048223	773641..777200	-0.0589455	0.987469	-0.0222864	0.949913	0.117922	0.999482
AXA69_RS20620	NZ_CP048223	complement(4407341..4408518)	-0.0589045	0.987469	0.517218	0.211173	0.417896	0.999482
mepM	NZ_CP048223	complement(1079288..1080624)	-0.0588722	0.987469	-0.477754	0.120063	0.158461	0.999482
CsrB_RF00018_1	NZ_CP048223	1413926..1414216	-0.0588703	0.987469	-3.06349	5.02822e-16	-0.0432549	0.999482
AXA69_RS07210	NZ_CP048223	complement(1495474..1497155)	-0.0587536	0.987469	0.89944	0.00268984	0.235541	0.999482
AXA69_RS21350	NZ_CP048223	4559782..4561016	-0.0584709	0.987469	1.2119	0.000187314	-0.0696668	0.999482
xseA	NZ_CP048223	4369406..4370775	-0.0584595	0.987469	0.0412501	0.908604	-0.111732	0.999482
AXA69_RS07135	NZ_CP048223	complement(1484288..1485036)	-0.0584222	0.987469	0.289303	0.460268	0.139122	0.999482
glnB	NZ_CP048223	complement(935701..936038)	-0.0580871	0.987469	-1.13665	3.31065e-05	0.0486102	0.999482
AXA69_RS17990	NZ_CP048223	3822753..3823351	-0.0580475	0.987469	-0.210319	0.546808	-0.0978019	0.999482
AXA69_RS00320	NZ_CP048223	complement(68426..69768)	-0.0573258	0.987469	0.236804	0.712154	-0.163286	0.999482
AXA69_RS15675	NZ_CP048223	complement(3311110..3312323)	-0.0572675	0.987469	-0.00675107	0.983658	-0.0135202	0.999482
AXA69_RS04030	NZ_CP048223	854580..855193	-0.0569967	0.987469	0.251565	0.53054	-0.0971165	0.999482
ubiD	NZ_CP048223	complement(1613945..1615413)	-0.0567036	0.987469	-0.163606	0.670784	-0.161761	0.999482
AXA69_RS09285	NZ_CP048223	complement(1949005..1950011)	-0.0566237	0.987469	0.221577	0.458046	-0.0449874	0.999482
AXA69_RS09820	NZ_CP048223	complement(2048403..2050087)	-0.0564834	0.987469	0.511332	0.0328468	-0.0207977	0.999482
AXA69_RS00280	NZ_CP048223	59617..61223	-0.0564429	0.987469	2.23863	1.30591e-07	0.212438	0.999482
AXA69_RS12735	NZ_CP048223	complement(2649499..2650427)	-0.0553607	0.987469	-0.128532	0.775218	0.204347	0.999482
AXA69_RS03740	NZ_CP048223	785913..786817	-0.0550229	0.987469	0.222265	0.576875	0.0758889	0.999482
AXA69_RS08300	NZ_CP048223	complement(1739781..1740463)	-0.0548188	0.987469	0.208915	0.465813	-0.098206	0.999482
AXA69_RS06670	NZ_CP048223	1377978..1378399	-0.0548066	0.987469	0.569864	0.0740638	-0.0360631	0.999482
AXA69_RS11870	NZ_CP048223	complement(2469061..2470151)	-0.0546526	0.991568	2.03493	2.65848e-11	0.304586	0.999482
purE_1	NZ_CP048223	complement(1799169..1799662)	-0.0546233	0.991568	0.382857	0.545438	0.0865081	0.999482
AXA69_RS22550	NZ_CP048224	complement(93501..94126)	-0.0544358	0.987469	1.32057	8.97421e-05	-0.491196	0.91543
AXA69_RS19995	NZ_CP048223	complement(4248244..4249490)	-0.0542255	0.987469	0.20753	0.457497	0.0540087	0.999482
odhB	NZ_CP048223	3835877..3837060	-0.0538798	0.987469	-0.316442	0.381829	0.0729335	0.999482
AXA69_RS09865	NZ_CP048223	complement(2059723..2060708)	-0.0537115	0.991568	0.226711	0.488353	-0.0407558	0.999482
AXA69_RS13440	NZ_CP048223	complement(2806912..2807714)	-0.0535145	0.991568	0.467273	0.447974	0.170031	0.999482
AXA69_RS08800	NZ_CP048223	1844629..1845254	-0.0533212	0.987469	0.361615	0.321363	-0.0094421	0.999482
AXA69_RS04230	NZ_CP048223	complement(888201..889756)	-0.0532325	0.991568	-0.896306	0.0101721	0.198854	0.999482
AXA69_RS14685	NZ_CP048223	complement(3083586..3084352)	-0.0530404	0.987469	-0.00234958	0.996776	0.157634	0.999482
AXA69_RS09055	NZ_CP048223	complement(1899022..1899563)	-0.0522777	0.987469	0.0161499	0.973076	-0.0358532	0.999482
rraA	NZ_CP048223	1448959..1449443	-0.0521131	0.991568	0.1475	0.744649	0.0219784	0.999482
AXA69_RS00630	NZ_CP048223	complement(133525..134480)	-0.0519632	0.991568	0.605582	0.0234899	-0.363796	0.999482
AXA69_RS12115	NZ_CP048223	2516558..2517735	-0.0517211	0.991568	-0.197638	0.487276	-0.190942	0.999482
fliS	NZ_CP048223	3501917..3502338	-0.0514907	0.987469	0.311094	0.472316	0.144167	0.999482
AXA69_RS03915	NZ_CP048223	832226..833040	-0.0514495	0.987469	-0.379221	0.403991	0.223057	0.999482
AXA69_RS08765	NZ_CP048223	1837766..1838088	-0.0513461	0.987469	-1.84559	1.06099e-07	-0.0478132	0.999482
AXA69_RS05005	NZ_CP048223	1054609..1055501	-0.0512931	0.991568	0.464205	0.177104	-0.0832587	0.999482
uhpB	NZ_CP048223	38653..40109	-0.0509848	0.987469	-0.0292468	0.964857	0.0318034	0.999482
argC	NZ_CP048223	complement(1060245..1061251)	-0.0509444	0.991568	0.347268	0.443792	0.12045	0.999482
AXA69_RS07275	NZ_CP048223	1510444..1510838	-0.0509144	0.987469	-0.420943	0.268018	-0.110404	0.999482
cyoE	NZ_CP048223	3163657..3164549	-0.0506724	0.991568	-0.816743	0.024416	-0.017071	0.999482
AXA69_RS15850	NZ_CP048223	3350999..3351996	-0.0506286	0.987469	0.914096	0.00191561	0.0454402	0.999482
AXA69_RS14195	NZ_CP048223	complement(2972297..2973099)	-0.050367	0.991568	0.425907	0.28465	0.225094	0.999482
AXA69_RS07360	NZ_CP048223	complement(1529365..1530353)	-0.050347	0.987469	-0.0463071	0.907171	0.11295	0.999482
AXA69_RS05240	NZ_CP048223	complement(1100893..1101215)	-0.0500303	0.987469	0.0575998	0.889589	-0.285021	0.999482
ftsL	NZ_CP048223	complement(1249290..1249603)	-0.0499424	0.987469	0.387727	0.111372	0.0256999	0.999482
AXA69_RS21540	NZ_CP048223	complement(4610644..4611293)	-0.0496102	0.991568	-0.895384	0.000407372	0.22717	0.999482
AXA69_RS02160	NZ_CP048223	450130..451049	-0.049342	0.987469	0.243741	0.547026	0.0167049	0.999482
mraZ	NZ_CP048223	complement(1250547..1251004)	-0.0492863	0.987469	-0.0630859	0.870334	0.0500824	0.999482
AXA69_RS20320	NZ_CP048223	4324031..4324341	-0.0491824	0.991568	-0.330841	0.543461	0.187207	0.999482
fliM	NZ_CP048223	complement(244233..245302)	-0.0490454	0.987469	0.550175	0.0307459	0.0830196	0.999482
AXA69_RS10710	NZ_CP048223	2245086..2245636	-0.0487461	0.991568	-0.49979	0.17327	-0.216732	0.999482
AXA69_RS05780	NZ_CP048223	complement(1205786..1208043)	-0.0483743	0.987469	-0.625315	0.0059153	0.0867408	0.999482
AXA69_RS02980	NZ_CP048223	complement(626047..627020)	-0.0482683	0.991568	-0.584119	0.178292	0.444299	0.999482
AXA69_RS04810	NZ_CP048223	complement(1012167..1012489)	-0.0482334	0.991568	0.727608	0.0334739	0.130074	0.999482
AXA69_RS03800	NZ_CP048223	808029..808348	-0.0481777	0.991568	0.91736	0.0144557	0.223231	0.999482
AXA69_RS18370	NZ_CP048223	complement(3923612..3924102)	-0.0480519	0.991568	0.072186	0.91813	-0.0132537	0.999482
AXA69_RS21355	NZ_CP048223	4561362..4563037	-0.0479627	0.991568	0.696674	0.0472757	0.207638	0.999482
AXA69_RS14745	NZ_CP048223	3097448..3097929	-0.0478637	0.987469	1.1413	0.000207158	-0.082469	0.999482
AXA69_RS06275	NZ_CP048223	1303212..1303570	-0.0478251	0.991568	-0.935288	0.0898907	-0.0950839	0.999482
lfgN	NZ_CP048223	1274331..1274773	-0.0477282	0.991568	0.706915	0.00922971	-0.0319255	0.999482
AXA69_RS14970	NZ_CP048223	3153340..3153542	-0.0476509	0.991568	0.962808	0.0109831	0.371627	0.999482
AXA69_RS04070	NZ_CP048223	complement(864566..865317)	-0.0475917	0.991568	0.126821	0.770352	0.107301	0.999482
AXA69_RS06820	NZ_CP048223	1412633..1413279	-0.0475515	0.991568	0.677073	0.230709	-0.0811916	0.999482
alr_2	NZ_CP048223	4468207..4469309	-0.0475343	0.991568	-0.32004	0.592196	-0.688059	0.999482
AXA69_RS02720	NZ_CP048223	complement(573653..574302)	-0.0475029	0.991568	1.3947	1.11475e-07	0.0212514	0.999482
[truncated: 2,474 more rows]

## Sheet: DEGs of ΔcspB nonfiltered
Table S2. DEGs of A. salmonicida ΔcspB nonfiltered.
Name	Chromosome	Region	Log₂ fold change	FDR p-value
AXA69_RS23135	NZ_CP048223	237..550	#N/A	#N/A
AXA69_RS23140	NZ_CP048223	584..771	#N/A	#N/A
AXA69_RS00015	NZ_CP048223	2912..3336	-0.899507	0.937938
AXA69_RS00020	NZ_CP048223	3334..4214	-0.110875	0.991568
AXA69_RS00025	NZ_CP048223	4212..4753	-0.16017	0.988873
AXA69_RS00030	NZ_CP048223	4751..6363	-0.186572	0.981613
AXA69_RS00035	NZ_CP048223	complement(6390..6925)	-0.0148397	0.991622
AXA69_RS00045	NZ_CP048223	8214..8635	-0.0370725	0.991568
AXA69_RS00050	NZ_CP048223	complement(9437..9720)	-0.118585	0.981613
AXA69_RS00055	NZ_CP048223	complement(9723..10042)	0.963759	0.00786997
AXA69_RS00060	NZ_CP048223	complement(10214..10299)	0.0908288	0.996682
AXA69_RS00065	NZ_CP048223	complement(10342..10414)	#N/A	#N/A
AXA69_RS00070	NZ_CP048223	complement(10451..10525)	-1.59344	0.981613
pgsA	NZ_CP048223	complement(10710..11263)	-0.0235969	0.991568
uvrC	NZ_CP048223	complement(11449..13298)	-0.0598835	0.987469
uvrY	NZ_CP048223	complement(13518..14161)	0.201929	0.973689
kdsB	NZ_CP048223	complement(14376..15154)	0.419194	0.861612
AXA69_RS00095	NZ_CP048223	complement(15152..15339)	0.44226	0.887637
lpxK	NZ_CP048223	complement(15483..16477)	0.206873	0.979155
msbA	NZ_CP048223	complement(16478..18246)	0.208147	0.979155
AXA69_RS00110	NZ_CP048223	complement(18586..20786)	-0.17364	0.981613
AXA69_RS00115	NZ_CP048223	20815..21326	0.270617	0.951409
AXA69_RS00120	NZ_CP048223	21324..21808	0.169883	0.981613
AXA69_RS00125	NZ_CP048223	21970..23480	-0.412522	0.874482
AXA69_RS00130	NZ_CP048223	complement(23570..24759)	-0.363111	0.883212
AXA69_RS00135	NZ_CP048223	complement(24934..25874)	-0.0919407	0.984746
AXA69_RS00140	NZ_CP048223	complement(26109..27166)	0.281331	0.973689
dinG	NZ_CP048223	27549..29620	-0.115827	0.981613
AXA69_RS00150	NZ_CP048223	29796..30454	0.292881	0.969471
AXA69_RS00155	NZ_CP048223	30520..31448	0.219883	0.981613
ylqF	NZ_CP048223	complement(31572..32521)	0.158867	0.981613
AXA69_RS00165	NZ_CP048223	32856..34246	-0.120152	0.981613
AXA69_RS00170	NZ_CP048223	34259..35649	-0.1023	0.984746
AXA69_RS00175	NZ_CP048223	35709..36394	-0.496011	0.687256
AXA69_RS00180	NZ_CP048223	36437..37209	-0.23654	0.973689
rnk	NZ_CP048223	37443..37837	0.0727518	0.987469
uhpA	NZ_CP048223	38066..38655	-0.23724	0.980726
uhpB	NZ_CP048223	38653..40109	-0.0509848	0.987469
AXA69_RS00200	NZ_CP048223	40138..41471	-0.00396515	0.997327
AXA69_RS00205	NZ_CP048223	complement(41483..42615)	0.0734601	0.987469
AXA69_RS00210	NZ_CP048223	43116..43897	-0.141398	0.984746
AXA69_RS00215	NZ_CP048223	43998..44956	-0.478329	0.912563
AXA69_RS00220	NZ_CP048223	44968..45689	-0.294119	0.979155
AXA69_RS00225	NZ_CP048223	45971..46809	0.0193949	0.991622
AXA69_RS00230	NZ_CP048223	complement(46882..48281)	0.339285	0.905473
AXA69_RS00235	NZ_CP048223	complement(48292..49193)	0.342416	0.932336
AXA69_RS00240	NZ_CP048223	complement(49496..50034)	0.33359	0.914928
AXA69_RS00245	NZ_CP048223	complement(50054..51372)	0.199989	0.973689
phoU	NZ_CP048223	complement(51563..52272)	0.07438	0.987469
pstB	NZ_CP048223	complement(52359..53176)	0.133473	0.981613
pstA	NZ_CP048223	complement(53421..55069)	0.0995495	0.983007
AXA69_RS00265	NZ_CP048223	complement(55088..57324)	0.301184	0.973689
tadA	NZ_CP048223	complement(57533..58056)	-0.0781364	0.987469
AXA69_RS00275	NZ_CP048223	58419..58494	#N/A	#N/A
AXA69_RS00280	NZ_CP048223	59617..61223	-0.0564429	0.987469
aceA	NZ_CP048223	61300..62612	0.114925	0.981613
hda	NZ_CP048223	complement(62709..63409)	0.149336	0.981613
AXA69_RS00295	NZ_CP048223	complement(63514..64532)	0.0851378	0.983007
upp	NZ_CP048223	complement(64683..65308)	0.383847	0.88891
purM	NZ_CP048223	65485..66521	0.690813	0.318658
purN	NZ_CP048223	66555..67192	0.561481	0.78801
AXA69_RS00315	NZ_CP048223	complement(67311..68071)	-0.130124	0.981613
AXA69_RS00320	NZ_CP048223	complement(68426..69768)	-0.0573258	0.987469
AXA69_RS00325	NZ_CP048223	complement(69766..70799)	-0.19183	0.981613
AXA69_RS00335	NZ_CP048223	complement(72582..73450)	0.179467	0.981613
AXA69_RS00340	NZ_CP048223	73642..74153	-0.038737	0.991568
ppk1	NZ_CP048223	74229..76297	-0.124521	0.981613
ppx	NZ_CP048223	76288..77777	-0.0474718	0.987469
mgtE_1	NZ_CP048223	complement(77864..79206)	0.0736171	0.987469
ykoK_RF00380	NZ_CP048223	complement(79330..79391)	#N/A	#N/A
AXA69_RS00365	NZ_CP048223	complement(80928..82927)	-0.217077	0.979155
flgJ	NZ_CP048223	complement(82932..84022)	-0.146936	0.981613
AXA69_RS00375	NZ_CP048223	complement(84067..85163)	-0.100691	0.983007
flgH_1	NZ_CP048223	complement(85173..85843)	0.0110975	0.99609
flgG	NZ_CP048223	complement(85905..86692)	-0.266383	0.973689
flgF	NZ_CP048223	complement(86708..87453)	0.095066	0.984746
flgE	NZ_CP048223	complement(87587..88926)	-0.11493	0.981613
AXA69_RS00400	NZ_CP048223	complement(88938..89665)	0.0177644	0.991622
flgC	NZ_CP048223	complement(89682..90100)	-0.148756	0.981613
flgB	NZ_CP048223	complement(90101..90498)	-0.37469	0.923512
AXA69_RS00415	NZ_CP048223	complement(90620..91769)	-0.103559	0.984746
AXA69_RS00420	NZ_CP048223	complement(91831..92621)	0.0841148	0.983007
AXA69_RS00425	NZ_CP048223	complement(92641..93551)	0.0381523	0.991568
flgA	NZ_CP048223	93697..94379	0.170114	0.981613
flgM_1	NZ_CP048223	94471..94790	0.201507	0.981613
AXA69_RS00440	NZ_CP048223	94788..95203	0.0422608	0.991568
yfcE	NZ_CP048223	complement(95248..95789)	0.0631766	0.987469
AXA69_RS00450	NZ_CP048223	complement(95802..97453)	0.0434807	0.991568
AXA69_RS00455	NZ_CP048223	97694..98589	0.30048	0.937938
rsuA	NZ_CP048223	complement(98626..99317)	0.416087	0.669788
AXA69_RS00465	NZ_CP048223	99492..100687	-0.244175	0.955939
AXA69_RS00470	NZ_CP048223	complement(100685..100866)	-0.230132	0.98156
AXA69_RS00485	NZ_CP048223	complement(104202..104593)	0.358481	0.905473
AXA69_RS00490	NZ_CP048223	complement(104689..105245)	0.0488839	0.987469
AXA69_RS00495	NZ_CP048223	105497..105744	-0.448858	0.912563
AXA69_RS00500	NZ_CP048223	complement(105732..106036)	0.324784	0.965342
AXA69_RS00505	NZ_CP048223	complement(106142..106341)	0.346441	0.973689
AXA69_RS00510	NZ_CP048223	complement(106557..107647)	-0.132574	0.981613
AXA69_RS00515	NZ_CP048223	107739..108769	-0.174414	0.981613
AXA69_RS00520	NZ_CP048223	complement(108912..109897)	-0.449366	0.861612
pdhA	NZ_CP048223	complement(110001..111094)	-0.251242	0.976005
astE	NZ_CP048223	complement(111370..112394)	0.0937336	0.984746
AXA69_RS00535	NZ_CP048223	complement(112675..112889)	0.30016	0.973689
istB_1	NZ_CP048223	complement(113823..114577)	-1.37924	0.874876
istA_1	NZ_CP048223	complement(114593..116133)	0.752584	0.973689
AXA69_RS00560	NZ_CP048223	complement(117097..120938)	0.161617	0.981613
AXA69_RS00565	NZ_CP048223	complement(121164..121816)	0.0920391	0.982163
AXA69_RS00570	NZ_CP048223	complement(121972..123671)	0.0225416	0.991568
AXA69_RS00575	NZ_CP048223	complement(123690..124447)	0.186173	0.973689
AXA69_RS00580	NZ_CP048223	complement(124435..124970)	0.238642	0.937938
AXA69_RS00585	NZ_CP048223	complement(125211..126130)	0.0183021	0.991622
AXA69_RS00590	NZ_CP048223	complement(126128..127221)	0.10559	0.983007
AXA69_RS00600	NZ_CP048223	complement(127615..128764)	-0.306351	0.973689
AXA69_RS00615	NZ_CP048223	complement(130147..130493)	0.0262688	0.991568
AXA69_RS00620	NZ_CP048223	complement(130518..132502)	-0.0127523	0.991622
AXA69_RS00625	NZ_CP048223	complement(132500..133524)	-0.0439239	0.991568
AXA69_RS00630	NZ_CP048223	complement(133525..134480)	-0.0519632	0.991568
AXA69_RS00635	NZ_CP048223	complement(134481..135274)	0.0237934	0.991568
AXA69_RS00640	NZ_CP048223	complement(135531..135733)	-0.242781	0.973689
AXA69_RS00645	NZ_CP048223	complement(135850..137042)	-0.0611403	0.987469
AXA69_RS00650	NZ_CP048223	complement(136976..137574)	-0.0688999	0.986659
AXA69_RS00655	NZ_CP048223	complement(138160..139205)	0.0798275	0.987469
AXA69_RS00660	NZ_CP048223	complement(139190..140052)	0.12261	0.984746
AXA69_RS00665	NZ_CP048223	complement(140553..141619)	-0.0237013	0.991569
wecB	NZ_CP048223	complement(141617..142728)	0.0989594	0.984746
AXA69_RS00675	NZ_CP048223	complement(142741..144059)	0.257935	0.973689
AXA69_RS00680	NZ_CP048223	complement(146196..146941)	0.348226	0.918745
AXA69_RS00685	NZ_CP048223	complement(146951..148266)	0.240619	0.973689
AXA69_RS00690	NZ_CP048223	complement(148470..149977)	0.252549	0.973689
AXA69_RS00695	NZ_CP048223	complement(150303..152461)	0.268918	0.937938
AXA69_RS00700	NZ_CP048223	complement(152503..152945)	0.327727	0.947142
AXA69_RS00705	NZ_CP048223	complement(152943..153571)	0.278996	0.973689
AXA69_RS00710	NZ_CP048223	complement(153574..154106)	0.263843	0.971844
AXA69_RS00715	NZ_CP048223	complement(154682..155517)	0.139621	0.981613
AXA69_RS00720	NZ_CP048223	complement(155545..156251)	0.21306	0.981613
AXA69_RS00725	NZ_CP048223	complement(156242..156639)	0.0604819	0.987469
AXA69_RS00730	NZ_CP048223	complement(156624..156997)	0.141074	0.981613
gspG	NZ_CP048223	complement(157019..157449)	0.185244	0.980899
AXA69_RS00740	NZ_CP048223	complement(157434..158620)	0.236854	0.967452
AXA69_RS00745	NZ_CP048223	complement(158618..160275)	0.24663	0.981613
AXA69_RS00750	NZ_CP048223	complement(160290..161074)	0.347634	0.973689
rfbC	NZ_CP048223	complement(161075..161625)	0.414166	0.900166
rfbA	NZ_CP048223	complement(161689..162566)	0.280683	0.973689
rfbD	NZ_CP048223	complement(162680..163566)	0.0552377	0.987469
rfbB	NZ_CP048223	complement(163567..164666)	0.155877	0.981613
JUMPstart_RF01707_1	NZ_CP048223	complement(164783..164819)	#N/A	#N/A
AXA69_RS00775	NZ_CP048223	complement(165047..166077)	-0.127813	0.983007
AXA69_RS00780	NZ_CP048223	complement(166577..167982)	0.0222899	0.991568
AXA69_RS00785	NZ_CP048223	complement(167976..171118)	-0.342005	0.905473
AXA69_RS00790	NZ_CP048223	complement(171137..172275)	-0.485395	0.584802
AXA69_RS00795	NZ_CP048223	172420..173060	-0.315471	0.951562
AXA69_RS00805	NZ_CP048223	174055..175232	0.273784	0.973689
tesB	NZ_CP048223	complement(175297..176159)	-0.547651	0.485395
rluB	NZ_CP048223	complement(176364..177286)	0.170736	0.981613
scpB	NZ_CP048223	complement(177430..177998)	0.0858325	0.984746
AXA69_RS00825	NZ_CP048223	complement(178098..178981)	0.0472009	0.987469
AXA69_RS00830	NZ_CP048223	complement(178975..179594)	0.1757	0.981613
AXA69_RS00835	NZ_CP048223	complement(179732..180612)	0.334749	0.91403
Trp_leader_RF00513	NZ_CP048223	180766..180824	#N/A	#N/A
rnk_pseudo_RF01772_1	NZ_CP048223	180792..180853	#N/A	#N/A
Thr_leader_RF00506_1	NZ_CP048223	180813..180945	-0.436991	0.984746
Leu_leader_RF00512_1	NZ_CP048223	complement(180848..180917)	#N/A	#N/A
AXA69_RS00840	NZ_CP048223	181050..182686	-0.117282	0.983007
AXA69_RS00845	NZ_CP048223	182680..183278	-0.551258	0.579705
trpD	NZ_CP048223	183290..184302	-0.281532	0.973689
trpCF	NZ_CP048223	184303..185798	-0.229425	0.973689
trpB	NZ_CP048223	185885..187077	-0.104049	0.984746
trpA	NZ_CP048223	187075..187880	0.154745	0.981613
AXA69_RS00875	NZ_CP048223	complement(189399..190429)	-3.74553	0.873935
AXA69_RS00880	NZ_CP048223	190521..191029	-0.153038	0.983007
AXA69_RS00885	NZ_CP048223	191169..191683	0.0830773	0.987469
AXA69_RS00890	NZ_CP048223	191720..192471	-0.270833	0.981613
AXA69_RS00895	NZ_CP048223	192928..194822	-0.683316	0.661779
uhpT	NZ_CP048223	195304..196709	-0.118325	0.983007
AXA69_RS00905	NZ_CP048223	196924..197228	0.00429885	0.997327
AXA69_RS00910	NZ_CP048223	197230..197996	0.229604	0.979155
AXA69_RS00915	NZ_CP048223	198068..199041	0.228528	0.973689
AXA69_RS00920	NZ_CP048223	199057..199517	0.0779543	0.984746
sX9_RF02228_1	NZ_CP048223	199596..199668	#N/A	#N/A
mnmA	NZ_CP048223	199837..200942	0.247639	0.973689
hflD	NZ_CP048223	201141..201751	0.269889	0.91403
purB	NZ_CP048223	201928..203297	0.430293	0.912563
AXA69_RS00940	NZ_CP048223	203475..204604	0.477205	0.91403
AXA69_RS00950	NZ_CP048223	205389..206419	-0.556441	0.937938
AXA69_RS00960	NZ_CP048223	complement(209406..209914)	-0.129756	0.981613
pdxH	NZ_CP048223	complement(212237..212874)	0.0705294	0.984746
AXA69_RS00980	NZ_CP048223	complement(213037..213359)	0.0412936	0.991568
AXA69_RS00985	NZ_CP048223	complement(213357..215287)	-0.0291116	0.991568
AXA69_RS00990	NZ_CP048223	215499..216709	0.359626	0.88891
AXA69_RS00995	NZ_CP048223	complement(216776..217119)	0.34481	0.937938
sodB	NZ_CP048223	217407..217990	0.343709	0.961513
AXA69_RS01005	NZ_CP048223	complement(218108..218919)	0.0152118	0.991622
ccmI	NZ_CP048223	complement(218998..220265)	0.0450097	0.987469
AXA69_RS01015	NZ_CP048223	complement(220263..220741)	0.211325	0.98156
AXA69_RS01020	NZ_CP048223	complement(220754..221283)	0.229801	0.973689
AXA69_RS01025	NZ_CP048223	complement(221281..223235)	0.0291419	0.991568
ccmE	NZ_CP048223	complement(223319..223809)	-0.069685	0.987469
ccmD	NZ_CP048223	complement(223807..224012)	-0.160386	0.981613
AXA69_RS01040	NZ_CP048223	complement(224016..224755)	-0.104098	0.982163
ccmB	NZ_CP048223	complement(224920..225587)	0.190772	0.973689
ccmA	NZ_CP048223	complement(225593..226227)	0.109546	0.983007
AXA69_RS01055	NZ_CP048223	226243..226397	-0.0274321	0.991622
AXA69_RS01060	NZ_CP048223	complement(226393..226778)	-0.0839869	0.986659
AXA69_RS01065	NZ_CP048223	complement(226798..227285)	0.0150999	0.991622
AXA69_RS01070	NZ_CP048223	complement(227356..228227)	-0.0259043	0.991568
AXA69_RS01075	NZ_CP048223	complement(228225..229018)	0.0211359	0.991568
AXA69_RS01080	NZ_CP048223	complement(229024..229940)	-0.0299602	0.991568
AXA69_RS01085	NZ_CP048223	complement(229944..230680)	0.0268605	0.991568
AXA69_RS01090	NZ_CP048223	complement(230684..231798)	-0.0253042	0.991568
AXA69_RS01095	NZ_CP048223	complement(231832..233999)	-0.066027	0.987469
AXA69_RS01100	NZ_CP048223	complement(234012..234751)	-0.00728956	0.996682
cheY	NZ_CP048223	complement(234765..235147)	0.241746	0.973689
AXA69_RS01110	NZ_CP048223	complement(235260..235978)	-0.127657	0.981613
AXA69_RS01115	NZ_CP048223	complement(235972..236855)	-0.350667	0.91403
flhF	NZ_CP048223	complement(236849..238266)	-0.456743	0.912563
flhA	NZ_CP048223	complement(238284..240385)	-0.229459	0.973689
AXA69_RS01130	NZ_CP048223	complement(240494..241338)	0.0604548	0.984746
fliR	NZ_CP048223	complement(241426..242216)	-0.127798	0.981613
fliQ	NZ_CP048223	complement(242297..242565)	0.0278717	0.991568
fliP_1	NZ_CP048223	complement(242594..243372)	0.0730356	0.984746
fliO	NZ_CP048223	complement(243360..243742)	0.15727	0.98156
fliN	NZ_CP048223	complement(243805..244169)	-0.0924489	0.984712
fliM	NZ_CP048223	complement(244233..245302)	-0.0490454	0.987469
fliL_1	NZ_CP048223	complement(245313..245830)	-0.234301	0.979155
AXA69_RS01170	NZ_CP048223	complement(245889..247807)	0.0228478	0.991568
fliJ	NZ_CP048223	complement(247901..248340)	-0.0190139	0.991568
fliI	NZ_CP048223	complement(248368..249698)	-0.39726	0.912563
AXA69_RS01185	NZ_CP048223	complement(249754..250559)	-0.409634	0.932392
fliG	NZ_CP048223	complement(250629..251689)	-0.390789	0.862112
fliF	NZ_CP048223	complement(251683..253391)	-0.253324	0.930697
fliE	NZ_CP048223	complement(253439..253755)	-0.305902	0.951409
AXA69_RS01205	NZ_CP048223	253914..254821	0.000600694	0.99869
AXA69_RS01210	NZ_CP048223	254889..256639	-0.259025	0.973689
AXA69_RS01215	NZ_CP048223	complement(256733..257517)	-0.48038	0.856819
AXA69_RS01220	NZ_CP048223	complement(257717..258084)	-0.102848	0.981613
AXA69_RS01225	NZ_CP048223	258337..258644	-0.299279	0.951562
AXA69_RS01230	NZ_CP048223	258642..259165	-0.168825	0.981613
AXA69_RS01235	NZ_CP048223	259151..259332	0.0364039	0.991568
AXA69_RS01240	NZ_CP048223	complement(259373..260508)	0.00383742	0.997327
rimO	NZ_CP048223	260802..262129	0.279637	0.973689
AXA69_RS01250	NZ_CP048223	complement(262293..262759)	-0.436049	0.798115
AXA69_RS01255	NZ_CP048223	263208..263881	0.058083	0.987469
AXA69_RS01260	NZ_CP048223	263882..265266	0.0173174	0.991622
glk	NZ_CP048223	complement(265641..266608)	-0.251699	0.973689
AXA69_RS01270	NZ_CP048223	266959..267812	-0.0672733	0.987469
pyk	NZ_CP048223	267977..269415	-0.293696	0.973689
AXA69_RS01280	NZ_CP048223	complement(269477..270522)	-0.0315959	0.993766
AXA69_RS01285	NZ_CP048223	complement(270539..273639)	-0.140606	0.981613
AXA69_RS01290	NZ_CP048223	complement(273815..276138)	-0.631382	0.396936
AXA69_RS01295	NZ_CP048223	complement(276188..276840)	-0.317201	0.979155
AXA69_RS01300	NZ_CP048223	277307..278046	-0.114906	0.983007
AXA69_RS01305	NZ_CP048223	278135..278206	#N/A	#N/A
AXA69_RS01310	NZ_CP048223	complement(278319..278551)	0.198341	0.981613
AXA69_RS01315	NZ_CP048223	complement(278589..278845)	-0.159152	0.983007
AXA69_RS01320	NZ_CP048223	complement(278843..279192)	-0.297206	0.973689
AXA69_RS01330	NZ_CP048223	complement(280625..281070)	-0.153592	0.981613
AXA69_RS01335	NZ_CP048223	complement(281071..285842)	-0.195809	0.979155
istB_2	NZ_CP048223	complement(286177..286931)	-2.00302	0.545082
istA_2	NZ_CP048223	complement(286947..288487)	1.49652	0.912563
AXA69_RS01360	NZ_CP048223	complement(289395..290302)	-0.133824	0.984746
AXA69_RS01365	NZ_CP048223	complement(290284..291314)	0.454444	0.981613
AXA69_RS01380	NZ_CP048223	complement(292594..292682)	#N/A	#N/A
AXA69_RS01385	NZ_CP048223	293126..294042	0.249523	0.965342
AXA69_RS01390	NZ_CP048223	294074..295071	0.0231736	0.991568
AXA69_RS01395	NZ_CP048223	complement(295209..295915)	0.114826	0.983007
rlmF	NZ_CP048223	complement(296159..297105)	0.147896	0.981613
AXA69_RS01405	NZ_CP048223	complement(297257..297720)	-0.102686	0.983007
AXA69_RS01410	NZ_CP048223	298020..298741	0.0256631	0.991568
AXA69_RS01415	NZ_CP048223	298739..299586	-0.0771146	0.984746
PrrB_RsmZ_RF00166_1	NZ_CP048223	299614..299701	-0.437146	0.984746
STnc320_RF02066_1	NZ_CP048223	299674..299730	-0.379772	0.987469
AXA69_RS01420	NZ_CP048223	complement(299731..299972)	0.0434318	0.991568
ribB	NZ_CP048223	complement(300199..300851)	1.10906	0.12911
FMN_RF00050	NZ_CP048223	complement(300957..301031)	#N/A	#N/A
purU	NZ_CP048223	301317..302161	-0.167067	0.98156
AXA69_RS01435	NZ_CP048223	complement(302232..303493)	-0.0450666	0.987469
cls	NZ_CP048223	complement(303590..305070)	-0.0126306	0.991622
AXA69_RS01445	NZ_CP048223	305168..305709	0.147996	0.981613
AXA69_RS01450	NZ_CP048223	complement(305715..306154)	0.173481	0.981613
AXA69_RS01455	NZ_CP048223	306629..307791	0.000824629	0.99869
AXA69_RS01460	NZ_CP048223	308021..309381	-0.392053	0.867233
AXA69_RS01465	NZ_CP048223	309538..310298	-0.175819	0.98156
aqpZ	NZ_CP048223	complement(310366..311051)	0.255289	0.981613
ruvC	NZ_CP048223	complement(311400..311920)	0.146336	0.981613
AXA69_RS01480	NZ_CP048223	complement(312105..313015)	-0.0379943	0.991568
AXA69_RS01485	NZ_CP048223	complement(313082..313320)	-0.191559	0.981613
AXA69_RS01490	NZ_CP048223	313609..314306	0.0967399	0.984746
AXA69_RS01495	NZ_CP048223	314411..314628	-0.0411421	0.991568
JUMPstart_RF01707_2	NZ_CP048223	315014..315050	#N/A	#N/A
AXA69_RS01500	NZ_CP048223	315155..315849	0.145059	0.983007
AXA69_RS01505	NZ_CP048223	315847..316127	-0.321316	0.981613
AXA69_RS01510	NZ_CP048223	316256..316572	0.0353035	0.991568
AXA69_RS01515	NZ_CP048223	complement(316632..319042)	0.347174	0.932392
AXA69_RS01520	NZ_CP048223	complement(319182..319552)	0.200863	0.973689
AXA69_RS01525	NZ_CP048223	complement(319648..322766)	0.0723461	0.987469
AXA69_RS01530	NZ_CP048223	complement(322767..323815)	0.0146819	0.991622
AXA69_RS01535	NZ_CP048223	324026..325578	-0.257309	0.973689
rssA	NZ_CP048223	325613..326478	-0.142	0.981613
AXA69_RS01545	NZ_CP048223	complement(326557..327917)	-0.001071	0.99869
AXA69_RS01550	NZ_CP048223	complement(328123..328388)	-0.0172465	0.991622
AXA69_RS01555	NZ_CP048223	328649..329244	0.111111	0.981613
ompAI	NZ_CP048223	329554..330572	-0.080477	0.987469
ompAII	NZ_CP048223	331004..332004	0.193351	0.981613
AXA69_RS01570	NZ_CP048223	332215..333272	0.204572	0.979155
AXA69_RS01575	NZ_CP048223	complement(333358..335051)	0.0536334	0.987469
AXA69_RS01580	NZ_CP048223	complement(335121..335977)	-0.338865	0.951409
AXA69_RS01585	NZ_CP048223	336099..337477	0.133942	0.981613
AXA69_RS01590	NZ_CP048223	337623..337870	-1.1256	0.110852
AXA69_RS01595	NZ_CP048223	complement(337902..339040)	-0.044917	0.991568
AXA69_RS01600	NZ_CP048223	339289..340685	0.472721	0.88891
AXA69_RS01605	NZ_CP048223	340816..341516	0.0841548	0.984746
AXA69_RS01610	NZ_CP048223	complement(341617..342992)	-0.136471	0.981613
Glycine_RF00504_1	NZ_CP048223	complement(343100..343268)	-0.0400878	0.991568
Glycine_RF00504_2	NZ_CP048223	complement(343221..343335)	0.675078	0.981613
AXA69_RS01615	NZ_CP048223	343723..344873	0.235885	0.973689
AXA69_RS01620	NZ_CP048223	complement(344971..345938)	1.12334	3.67198e-05
AXA69_RS01625	NZ_CP048223	complement(346065..346537)	0.00112522	0.99869
yfcD	NZ_CP048223	complement(347691..348172)	-0.189685	0.979155
AXA69_RS01640	NZ_CP048223	348382..348596	0.147026	0.981613
AXA69_RS01645	NZ_CP048223	complement(348653..348966)	-0.465184	0.825652
AXA69_RS01650	NZ_CP048223	complement(348964..349976)	-0.332289	0.937938
AXA69_RS01655	NZ_CP048223	complement(350072..350952)	-0.107512	0.981613
AXA69_RS01660	NZ_CP048223	complement(351095..351705)	0.462182	0.871543
AXA69_RS01665	NZ_CP048223	complement(351888..352633)	0.0196225	0.991568
AXA69_RS01670	NZ_CP048223	complement(352676..353610)	-0.148937	0.981613
AXA69_RS01675	NZ_CP048223	complement(353722..354119)	-0.142392	0.981613
AXA69_RS01680	NZ_CP048223	complement(354224..355029)	-0.00816034	0.996682
AXA69_RS01685	NZ_CP048223	complement(355195..356168)	0.0759128	0.984746
phoR	NZ_CP048223	complement(356346..357640)	0.16208	0.981613
phoB	NZ_CP048223	complement(357650..358338)	0.251799	0.966165
AXA69_RS01700	NZ_CP048223	complement(358442..358851)	-0.0174721	0.991622
AXA69_RS01720	NZ_CP048223	362487..363394	-0.155243	0.981613
AXA69_RS01725	NZ_CP048223	complement(363502..364193)	0.184583	0.98156
AXA69_RS01730	NZ_CP048223	complement(364198..365765)	0.191805	0.981613
maeA	NZ_CP048223	complement(365784..367333)	-0.112002	0.983007
AXA69_RS01745	NZ_CP048223	complement(369211..369401)	0.343676	0.973689
slyA	NZ_CP048223	369723..370195	-0.110491	0.983007
AXA69_RS01755	NZ_CP048223	370198..371252	-0.13638	0.981613
AXA69_RS01760	NZ_CP048223	371264..372291	-0.189622	0.981613
AXA69_RS01765	NZ_CP048223	372448..373205	-0.357624	0.937938
AXA69_RS01770	NZ_CP048223	373330..373688	-0.1702	0.981613
nrdG	NZ_CP048223	complement(374030..374541)	-0.628171	0.821748
AXA69_RS01785	NZ_CP048223	complement(374545..374819)	-1.14592	0.338948
nrdD	NZ_CP048223	complement(374875..376991)	-1.41587	0.0684293
AXA69_RS01795	NZ_CP048223	377400..378406	-0.120754	0.981613
ligA	NZ_CP048223	complement(378475..380468)	0.0825716	0.983007
zipA	NZ_CP048223	complement(380570..381711)	-0.0834554	0.984746
AXA69_RS01810	NZ_CP048223	complement(381728..385101)	-0.0591464	0.987469
cysZ	NZ_CP048223	385211..385974	0.0666097	0.984746
AXA69_RS01820	NZ_CP048223	386116..386729	0.0280013	0.991568
AXA69_RS01825	NZ_CP048223	complement(386827..387077)	0.0486461	0.987469
AXA69_RS01830	NZ_CP048223	complement(387196..387740)	0.154809	0.981613
AXA69_RS01835	NZ_CP048223	complement(387891..389374)	0.0812281	0.984746
AXA69_RS01845	NZ_CP048223	390553..391097	0.159921	0.981613
AXA69_RS01850	NZ_CP048223	391155..392188	0.067983	0.987469
AXA69_RS01855	NZ_CP048223	392186..392556	0.0859665	0.983007
AXA69_RS01860	NZ_CP048223	392557..393731	0.319873	0.912382
AXA69_RS01865	NZ_CP048223	complement(394082..395280)	0.328085	0.931064
AXA69_RS01870	NZ_CP048223	395392..396713	0.144471	0.981613
AXA69_RS01875	NZ_CP048223	396963..398083	0.0853988	0.984746
AXA69_RS01880	NZ_CP048223	398897..400161	0.142057	0.981613
AXA69_RS01885	NZ_CP048223	complement(400256..400530)	0.0889768	0.984746
tkt	NZ_CP048223	complement(401028..403018)	0.118675	0.981613
AXA69_RS01895	NZ_CP048223	403362..404512	0.362238	0.937938
AXA69_RS01900	NZ_CP048223	404582..405114	0.173379	0.98156
AXA69_RS01905	NZ_CP048223	405189..405877	0.307087	0.972194
rsmE	NZ_CP048223	406009..406739	-0.226721	0.965342
gshB	NZ_CP048223	406792..407744	-0.0690969	0.984746
AXA69_RS01925	NZ_CP048223	409580..410133	-0.00828901	0.996682
ruvX	NZ_CP048223	410181..410602	0.0530731	0.987469
yidZ	NZ_CP048223	complement(410746..411707)	-0.089642	0.984746
AXA69_RS01940	NZ_CP048223	complement(411731..412902)	-0.199106	0.981613
ampC	NZ_CP048223	complement(413217..414364)	-0.140136	0.981613
AXA69_RS01950	NZ_CP048223	414590..415509	-0.269196	0.973689
AXA69_RS01955	NZ_CP048223	415510..416513	-0.00265532	0.997756
AXA69_RS01960	NZ_CP048223	416501..418473	0.119088	0.981613
AXA69_RS01965	NZ_CP048223	complement(418577..420018)	0.486569	0.539572
tal	NZ_CP048223	420762..421711	-0.105077	0.981613
AXA69_RS01975	NZ_CP048223	421872..422053	0.19304	0.981613
AXA69_RS01980	NZ_CP048223	complement(422103..422650)	-0.722956	0.363561
ung	NZ_CP048223	complement(422898..423565)	0.061097	0.987469
AXA69_RS01990	NZ_CP048223	complement(423598..423854)	-0.291993	0.947142
AXA69_RS01995	NZ_CP048223	424033..425063	-0.452014	0.98156
grcA	NZ_CP048223	425359..425738	-0.874512	0.302066
AXA69_RS02005	NZ_CP048223	complement(425846..427128)	-1.75147	0.000494369
kdsA	NZ_CP048223	complement(427434..428287)	0.147033	0.981613
AXA69_RS02020	NZ_CP048223	complement(429366..429748)	0.428352	0.91403
prfA	NZ_CP048223	complement(430712..431799)	0.287516	0.91403
hemA	NZ_CP048223	complement(431854..433109)	0.0822292	0.984746
lolB	NZ_CP048223	433231..433814	0.00146057	0.997804
ispE	NZ_CP048223	433842..434710	0.54735	0.887637
AXA69_RS02050	NZ_CP048223	434691..434764	2.06087	0.979155
AXA69_RS02055	NZ_CP048223	435076..436022	0.682273	0.427109
AXA69_RS02060	NZ_CP048223	436125..438112	0.506958	0.91403
pth	NZ_CP048223	438322..438917	0.392628	0.864291
ychF	NZ_CP048223	439090..440180	0.501421	0.861612
AXA69_RS02075	NZ_CP048223	440253..440815	-0.0982755	0.987469
AXA69_RS02080	NZ_CP048223	complement(441004..442153)	0.00150581	0.99822
AXA69_RS02090	NZ_CP048223	complement(442571..443694)	-0.215959	0.962853
AXA69_RS02095	NZ_CP048223	444075..444150	0.450057	0.983007
AXA69_RS02100	NZ_CP048223	444165..444238	0.697902	0.548101
AXA69_RS02105	NZ_CP048223	444280..444353	0.102358	0.987469
AXA69_RS02110	NZ_CP048223	444395..444468	0.406779	0.930697
AXA69_RS02115	NZ_CP048223	444604..444679	1.12493	0.888617
AXA69_RS02120	NZ_CP048223	444694..444767	-0.379243	0.987469
AXA69_RS02125	NZ_CP048223	444927..445002	0.376756	0.987469
AXA69_RS02130	NZ_CP048223	445012..445095	#N/A	#N/A
AXA69_RS02135	NZ_CP048223	complement(445290..447121)	-1.23267	0.0429731
AXA69_RS02140	NZ_CP048223	447418..448139	-1.02001	0.280797
AXA69_RS02145	NZ_CP048223	448137..448861	-1.14947	0.120663
AXA69_RS02150	NZ_CP048223	449010..449680	-0.120472	0.983007
AXA69_RS02155	NZ_CP048223	449716..450041	-0.0636646	0.987469
AXA69_RS02160	NZ_CP048223	450130..451049	-0.049342	0.987469
AXA69_RS02170	NZ_CP048223	451866..454624	0.135638	0.981613
AXA69_RS02175	NZ_CP048223	complement(454622..456291)	0.0933722	0.983007
AXA69_RS02180	NZ_CP048223	456529..456869	-0.0223959	0.991568
AXA69_RS02185	NZ_CP048223	457064..458670	-0.453569	0.695912
AXA69_RS02190	NZ_CP048223	459155..460944	-0.329872	0.93016
AXA69_RS02200	NZ_CP048223	461326..462884	0.0993303	0.984746
AXA69_RS02205	NZ_CP048223	462896..464049	-0.221052	0.980726
nifJ	NZ_CP048223	464434..467966	-2.74748	0
AXA69_RS02215	NZ_CP048223	complement(468049..469412)	-0.00169025	0.997756
AXA69_RS02220	NZ_CP048223	469600..470195	-0.268396	0.972194
AXA69_RS02225	NZ_CP048223	complement(470374..471170)	0.106133	0.987469
astD	NZ_CP048223	complement(471302..472770)	-0.138543	0.983007
astA	NZ_CP048223	complement(472856..473874)	-0.0854485	0.987469
AXA69_RS02240	NZ_CP048223	complement(473951..475167)	0.0532453	0.991568
AXA69_RS02245	NZ_CP048223	complement(475446..476026)	0.254097	0.973689
AXA69_RS02250	NZ_CP048223	complement(476049..476263)	0.243741	0.979235
trpS_1	NZ_CP048223	complement(476388..477391)	0.276131	0.973689
AXA69_RS02260	NZ_CP048223	complement(477431..478098)	0.162937	0.981613
AXA69_RS02265	NZ_CP048223	complement(478086..478759)	0.223259	0.973689
AXA69_RS02270	NZ_CP048223	complement(479077..479948)	0.395393	0.849913
AXA69_RS02275	NZ_CP048223	complement(480020..481614)	0.127711	0.981613
aroB	NZ_CP048223	complement(481608..482686)	0.182634	0.98156
aroK	NZ_CP048223	complement(482702..483219)	0.360332	0.91403
AXA69_RS02290	NZ_CP048223	complement(483412..485603)	-0.49302	0.887637
AXA69_RS02295	NZ_CP048223	complement(485621..486150)	-0.537168	0.861612
tapO	NZ_CP048223	complement(486148..486746)	-0.706728	0.485395
tapN	NZ_CP048223	complement(486744..487321)	-0.640577	0.650335
tapM	NZ_CP048223	complement(487310..488382)	-0.437911	0.871543
AXA69_RS02315	NZ_CP048223	488669..491154	0.327434	0.928772
oxyR	NZ_CP048223	complement(491217..492112)	0.0615717	0.987469
AXA69_RS02330	NZ_CP048223	complement(494142..494776)	-0.239132	0.981613
AXA69_RS02335	NZ_CP048223	complement(494860..495719)	-0.170789	0.981613
AXA69_RS02340	NZ_CP048223	495849..496747	-0.0446229	0.991568
AXA69_RS02345	NZ_CP048223	complement(496816..497591)	0.268607	0.931064
AXA69_RS02350	NZ_CP048223	497769..498622	-0.0145126	0.991622
AXA69_RS02355	NZ_CP048223	498671..499494	0.000100042	0.999718
AXA69_RS02360	NZ_CP048223	complement(499592..500928)	0.258793	0.951409
AXA69_RS02365	NZ_CP048223	complement(501074..502104)	-0.0817434	0.991568
mscM	NZ_CP048223	502245..505519	-0.277453	0.937938
AXA69_RS02375	NZ_CP048223	505544..506268	-0.17168	0.981613
AXA69_RS02380	NZ_CP048223	506387..508251	-0.353127	0.930697
frdA	NZ_CP048223	508769..510552	-1.8842	0.0164038
AXA69_RS02390	NZ_CP048223	510546..511279	-1.79571	0.0447266
AXA69_RS02395	NZ_CP048223	511297..511694	-1.56028	0.029792
AXA69_RS02400	NZ_CP048223	511707..512062	-0.697066	0.582062
AXA69_RS02405	NZ_CP048223	complement(512200..512897)	-0.493973	0.861612
AXA69_RS02410	NZ_CP048223	512993..513633	-0.115835	0.981613
AXA69_RS02415	NZ_CP048223	complement(513806..514581)	-0.210786	0.98156
AXA69_RS02420	NZ_CP048223	complement(514632..515860)	0.0236573	0.991568
AXA69_RS02425	NZ_CP048223	complement(515936..516573)	0.165595	0.981613
AXA69_RS02430	NZ_CP048223	516813..517456	-0.289931	0.973689
AXA69_RS02435	NZ_CP048223	517454..518949	-0.227178	0.979155
AXA69_RS02440	NZ_CP048223	518947..519602	-0.456801	0.912563
AXA69_RS02445	NZ_CP048223	519674..520542	-0.241357	0.973689
AXA69_RS02450	NZ_CP048223	520545..521176	-0.190318	0.981613
AXA69_RS02455	NZ_CP048223	521280..521968	-0.188289	0.981613
AXA69_RS02460	NZ_CP048223	522046..523490	-0.224715	0.973689
AXA69_RS02465	NZ_CP048223	complement(523566..524068)	-0.0394119	0.991568
AXA69_RS02470	NZ_CP048223	524473..525515	0.185754	0.981613
earP	NZ_CP048223	525649..526835	0.100096	0.981613
efp	NZ_CP048223	526882..527447	0.386976	0.937938
AXA69_RS02485	NZ_CP048223	527568..528319	0.0705861	0.987469
AXA69_RS02490	NZ_CP048223	528448..529403	0.083099	0.984746
AXA69_RS02495	NZ_CP048223	complement(529475..529866)	0.847958	0.183124
AXA69_RS02500	NZ_CP048223	complement(530102..530520)	-0.499869	0.754759
AXA69_RS02505	NZ_CP048223	530750..531351	-0.0883811	0.984746
AXA69_RS02510	NZ_CP048223	complement(531415..532067)	0.649954	0.214682
AXA69_RS02515	NZ_CP048223	complement(532065..532288)	0.400394	0.937938
AXA69_RS02520	NZ_CP048223	532405..533366	0.0289257	0.991568
AXA69_RS02525	NZ_CP048223	complement(533353..534308)	-0.169017	0.981613
AXA69_RS02530	NZ_CP048223	complement(534513..535171)	-11.183	0.000248398
AXA69_RS02535	NZ_CP048223	complement(535348..536510)	-0.235511	0.979155
miaB	NZ_CP048223	536779..538211	0.329475	0.819026
AXA69_RS02545	NZ_CP048223	538269..539311	0.288996	0.947142
ybeY	NZ_CP048223	539309..539772	0.287771	0.973689
corC	NZ_CP048223	539869..540752	-0.0631275	0.987469
lnt	NZ_CP048223	541032..542575	0.217125	0.973689
AXA69_RS02565	NZ_CP048223	complement(542663..543168)	-0.370272	0.912563
leuS	NZ_CP048223	543315..545890	0.0611352	0.987469
AXA69_RS02575	NZ_CP048223	546058..546539	0.198362	0.981613
AXA69_RS02580	NZ_CP048223	546554..546699	0.101935	0.984746
holA	NZ_CP048223	546700..547730	0.184291	0.979155
nadD	NZ_CP048223	547808..548451	0.186421	0.981613
rsfS	NZ_CP048223	548638..548978	0.185264	0.981613
rlmH	NZ_CP048223	548999..549465	0.12961	0.981613
mrdA	NZ_CP048223	549514..551429	0.236755	0.966369
rodA	NZ_CP048223	551423..552525	0.221939	0.980726
AXA69_RS02620	NZ_CP048223	553387..554336	0.277587	0.973689
AXA69_RS02625	NZ_CP048223	554533..555722	0.0302348	0.991568
AXA69_RS02630	NZ_CP048223	556003..556265	0.195711	0.974264
lipB	NZ_CP048223	556348..557024	0.0541785	0.991568
lipA	NZ_CP048223	557111..558090	0.295903	0.973689
AXA69_RS02645	NZ_CP048223	558187..559877	0.17737	0.981613
AXA69_RS23150	NZ_CP048223	560038..560201	0.160115	0.981613
capV	NZ_CP048223	560289..561352	0.143468	0.983007
AXA69_RS02655	NZ_CP048223	561353..562638	0.313693	0.973689
AXA69_RS02660	NZ_CP048223	562924..564395	0.172409	0.981613
AXA69_RS02665	NZ_CP048223	564389..564852	0.176614	0.981613
istB_3	NZ_CP048223	complement(565988..566742)	-6.95948	0.125123
istA_3	NZ_CP048223	complement(566758..568298)	0.0908288	0.996682
AXA69_RS02690	NZ_CP048223	complement(569017..569423)	0.187856	0.984746
AXA69_RS02695	NZ_CP048223	complement(569421..569647)	-0.491335	0.981613
AXA69_RS02700	NZ_CP048223	complement(569648..570543)	0.0342464	0.991568
AXA69_RS02710	NZ_CP048223	572244..573393	-0.215562	0.983007
AXA69_RS02720	NZ_CP048223	complement(573653..574302)	-0.0475029	0.991568
AXA69_RS02725	NZ_CP048223	574569..575059	0.204502	0.980899
AXA69_RS02730	NZ_CP048223	575202..575773	-0.0966621	0.981613
nqrE_1	NZ_CP048223	complement(575816..576414)	-0.0952224	0.984746
AXA69_RS02740	NZ_CP048223	complement(576582..576892)	-0.100721	0.981613
recJ	NZ_CP048223	complement(577301..579030)	-0.19087	0.980726
AXA69_RS02750	NZ_CP048223	complement(578997..579718)	-0.193308	0.981613
mscL	NZ_CP048223	579977..580383	0.0313093	0.991568
AXA69_RS02760	NZ_CP048223	580470..582004	-0.206421	0.980726
xerD	NZ_CP048223	complement(582002..582912)	-0.0774694	0.984746
fldB	NZ_CP048223	583119..583636	0.113413	0.981613
AXA69_RS02775	NZ_CP048223	583834..585233	-0.102123	0.981613
AXA69_RS02780	NZ_CP048223	585234..586573	0.0471977	0.991568
AXA69_RS02785	NZ_CP048223	586780..587096	0.132658	0.983007
AXA69_RS02790	NZ_CP048223	complement(587181..588088)	0.651289	0.410394
AXA69_RS02795	NZ_CP048223	complement(588355..589637)	-0.135534	0.981613
AXA69_RS02800	NZ_CP048223	complement(589638..590512)	-0.396084	0.937938
AXA69_RS02805	NZ_CP048223	complement(590524..591497)	-0.146068	0.981613
AXA69_RS02810	NZ_CP048223	complement(591776..592806)	-0.805139	0.973689
AXA69_RS02815	NZ_CP048223	complement(593202..594049)	-0.16306	0.981613
AXA69_RS02820	NZ_CP048223	594194..595557	-0.0995325	0.983007
pepE	NZ_CP048223	595788..596527	-0.137687	0.983007
AXA69_RS02835	NZ_CP048223	complement(598114..598487)	0.0929259	0.984746
AXA69_RS02840	NZ_CP048223	598666..599018	-0.231286	0.973689
AXA69_RS02845	NZ_CP048223	599157..600238	-0.368905	0.937938
pnp	NZ_CP048223	complement(601588..603728)	0.171551	0.981613
rpsO	NZ_CP048223	complement(603897..604165)	0.418856	0.951409
truB	NZ_CP048223	complement(604311..605269)	0.172286	0.981613
rbfA	NZ_CP048223	complement(605272..605705)	0.302333	0.973689
infB	NZ_CP048223	complement(605762..608457)	0.202283	0.981613
nusA	NZ_CP048223	complement(608479..609980)	0.393303	0.937938
rimP	NZ_CP048223	complement(609996..610453)	0.477842	0.8031
rimP_RF01770_1	NZ_CP048223	complement(610473..610506)	#N/A	#N/A
AXA69_RS02890	NZ_CP048223	complement(610621..610696)	#N/A	#N/A
AXA69_RS02895	NZ_CP048223	complement(610790..610873)	0.37659	0.987469
secG	NZ_CP048223	complement(610884..611209)	0.252563	0.979155
AXA69_RS02905	NZ_CP048223	complement(611211..611974)	0.187223	0.981613
glmM	NZ_CP048223	complement(612106..613439)	0.157309	0.981613
folP	NZ_CP048223	complement(613458..614302)	0.167098	0.981613
ftsH	NZ_CP048223	complement(614366..616314)	-0.123408	0.983007
rlmE	NZ_CP048223	complement(616361..616989)	-0.118762	0.981613
yhbY	NZ_CP048223	617088..617383	0.275283	0.930697
AXA69_RS02935	NZ_CP048223	617489..618081	-0.0243328	0.991568
greA	NZ_CP048223	complement(618130..618605)	0.258281	0.950062
AXA69_RS02945	NZ_CP048223	complement(619015..619391)	-0.259371	0.973689
AXA69_RS23155	NZ_CP048223	complement(619472..619617)	-0.454118	0.973689
pomA	NZ_CP048223	complement(621010..621767)	0.374807	0.871543
xseB	NZ_CP048223	621991..622241	0.0846807	0.983007
ispA	NZ_CP048223	622243..623132	-0.0969986	0.982163
dxs	NZ_CP048223	623155..625019	0.111668	0.981613
AXA69_RS02975	NZ_CP048223	complement(625101..626041)	0.0297184	0.991568
AXA69_RS02980	NZ_CP048223	complement(626047..627020)	-0.0482683	0.991568
AXA69_RS02985	NZ_CP048223	complement(627119..628674)	0.123824	0.987469
AXA69_RS02990	NZ_CP048223	complement(628735..630458)	-0.0903871	0.987469
AXA69_RS02995	NZ_CP048223	complement(630970..631463)	0.278504	0.973689
thiL	NZ_CP048223	complement(631461..632419)	0.332221	0.918745
nusB	NZ_CP048223	complement(632522..632934)	0.490637	0.754759
ribE	NZ_CP048223	complement(632950..633419)	0.388796	0.87557
AXA69_RS03015	NZ_CP048223	complement(633552..634660)	0.195554	0.979155
AXA69_RS03020	NZ_CP048223	complement(634805..635457)	0.205701	0.979155
ribD	NZ_CP048223	complement(635514..636622)	0.0783962	0.987469
nrdR	NZ_CP048223	complement(636698..637146)	0.0702676	0.987469
AXA69_RS03035	NZ_CP048223	complement(637282..637613)	0.147312	0.981613
AXA69_RS03040	NZ_CP048223	complement(637682..638109)	0.298164	0.973689
AXA69_RS03045	NZ_CP048223	complement(638217..639469)	0.186126	0.981613
AXA69_RS03050	NZ_CP048223	640031..640317	-0.253214	0.951409
torD	NZ_CP048223	640636..641279	0.181529	0.981613
AXA69_RS03060	NZ_CP048223	641285..641652	-0.104605	0.982998
AXA69_RS03065	NZ_CP048223	641825..642888	-0.133189	0.981613
AXA69_RS03070	NZ_CP048223	642879..643513	0.0299416	0.991568
AXA69_RS03075	NZ_CP048223	643639..646088	-0.260232	0.973689
AXA69_RS03080	NZ_CP048223	complement(646135..646433)	1.15585	0.0067992
acs	NZ_CP048223	646603..648548	-0.490375	0.485395
aroQ	NZ_CP048223	648815..649263	0.0144076	0.991622
AXA69_RS03095	NZ_CP048223	649301..649734	0.0934088	0.984746
accC	NZ_CP048223	649751..651090	0.196836	0.981613
AXA69_RS03105	NZ_CP048223	651204..651481	0.100426	0.984746
panF	NZ_CP048223	651472..652928	0.0895591	0.984746
AXA69_RS03115	NZ_CP048223	653019..654445	-0.208262	0.975918
AXA69_RS03120	NZ_CP048223	complement(654449..655320)	-0.418919	0.842029
AXA69_RS03125	NZ_CP048223	655422..656437	-0.299998	0.973689
prmA	NZ_CP048223	656968..657845	0.259488	0.973689
AXA69_RS03140	NZ_CP048223	659606..660996	-0.242636	0.973689
eutC	NZ_CP048223	660997..661853	-0.318704	0.962853
AXA69_RS03150	NZ_CP048223	662013..662986	0.1167	0.981613
AXA69_RS03155	NZ_CP048223	663137..663684	-0.0235712	0.991568
AXA69_RS03165	NZ_CP048223	complement(665288..665835)	0.10721	0.981613
AXA69_RS03170	NZ_CP048223	complement(665957..667983)	-0.120845	0.983007
sppA	NZ_CP048223	668206..670049	0.055422	0.987469
AXA69_RS03180	NZ_CP048223	complement(670116..670672)	-0.246466	0.973689
AXA69_RS03185	NZ_CP048223	complement(670680..671479)	-0.349217	0.912563
AXA69_RS03190	NZ_CP048223	671678..673110	0.263682	0.979235
AXA69_RS03195	NZ_CP048223	673172..673464	0.190162	0.981613
sX9_RF02228_2	NZ_CP048223	complement(673577..673617)	#N/A	#N/A
ansA	NZ_CP048223	complement(673728..674761)	0.358422	0.920979
gltS	NZ_CP048223	675207..676405	-0.1067	0.983007
AXA69_RS03210	NZ_CP048223	complement(676496..678366)	0.0429172	0.991568
prfB	NZ_CP048223	678622..679719	0.178563	0.979155
lysS	NZ_CP048223	679743..681280	0.207124	0.98156
AXA69_RS03225	NZ_CP048223	complement(681394..682199)	-0.0143538	0.992687
AXA69_RS03240	NZ_CP048223	685885..686666	0.274199	0.975918
proX	NZ_CP048223	complement(686792..687789)	-0.205313	0.981613
proW	NZ_CP048223	complement(687787..688937)	-0.119526	0.981613
proV	NZ_CP048223	complement(688935..690130)	-0.244791	0.973689
folA	NZ_CP048223	complement(690632..691125)	-0.0319719	0.991568
AXA69_RS03265	NZ_CP048223	complement(691151..691617)	-0.339887	0.90299
AXA69_RS03270	NZ_CP048223	complement(691737..692533)	-0.11043	0.983007
AXA69_RS03275	NZ_CP048223	complement(692769..693109)	-0.657891	0.42469
mog	NZ_CP048223	693522..694051	-0.00975791	0.995707
AXA69_RS03285	NZ_CP048223	complement(694089..694504)	-0.0322347	0.991568
AXA69_RS03290	NZ_CP048223	complement(694596..695821)	-0.00171172	0.997756
fabG_1	NZ_CP048223	complement(695914..696638)	0.123406	0.981613
AXA69_RS03300	NZ_CP048223	complement(696649..697109)	0.0263213	0.991568
AXA69_RS03305	NZ_CP048223	complement(697107..698287)	0.0889119	0.984746
AXA69_RS03310	NZ_CP048223	complement(698285..698841)	0.0325344	0.991568
AXA69_RS03315	NZ_CP048223	complement(698845..701219)	0.123033	0.981613
AXA69_RS03320	NZ_CP048223	complement(701289..701902)	0.141548	0.981613
AXA69_RS03325	NZ_CP048223	complement(701900..702324)	0.0799038	0.987469
AXA69_RS03330	NZ_CP048223	complement(702450..704011)	0.206981	0.981613
AXA69_RS03335	NZ_CP048223	complement(703999..705701)	0.306083	0.973689
AXA69_RS03340	NZ_CP048223	complement(705699..706069)	0.369731	0.930697
AXA69_RS03345	NZ_CP048223	complement(706054..707423)	0.27883	0.937938
AXA69_RS03350	NZ_CP048223	complement(707421..708007)	0.0846307	0.984746
AXA69_RS03355	NZ_CP048223	complement(708028..708275)	0.0519526	0.987469
AXA69_RS03360	NZ_CP048223	complement(708280..708545)	0.0430147	0.991141
AXA69_RS03365	NZ_CP048223	complement(708564..709321)	-0.113088	0.983007
AXA69_RS03370	NZ_CP048223	complement(709307..710025)	-0.0746487	0.984746
AXA69_RS03375	NZ_CP048223	710208..710668	0.102495	0.981613
AXA69_RS03380	NZ_CP048223	710688..711763	-0.124341	0.981613
AXA69_RS03385	NZ_CP048223	711812..712026	0.00790471	0.996682
AXA69_RS03390	NZ_CP048223	complement(712065..712819)	0.149178	0.981613
AXA69_RS03395	NZ_CP048223	complement(713070..714046)	-0.890615	0.361864
AXA69_RS03400	NZ_CP048223	714496..715220	-1.50728	2.28921e-05
AXA69_RS03405	NZ_CP048223	complement(715296..716203)	-0.742549	0.792068
AXA69_RS03410	NZ_CP048223	complement(716198..717288)	-0.640149	0.91403
AXA69_RS03415	NZ_CP048223	717487..717995	0.272174	0.952328
AXA69_RS03420	NZ_CP048223	complement(718124..718491)	-0.0741998	0.987469
AXA69_RS03425	NZ_CP048223	complement(718577..719322)	0.0634874	0.987469
AXA69_RS03430	NZ_CP048223	719532..719959	-0.654011	0.610697
AXA69_RS03435	NZ_CP048223	complement(720028..720662)	-0.28425	0.937938
AXA69_RS03440	NZ_CP048223	complement(720819..722071)	0.014258	0.991622
proB	NZ_CP048223	complement(722170..723272)	0.0468631	0.987469
crl	NZ_CP048223	complement(723500..723891)	-0.433382	0.949456
frsA	NZ_CP048223	complement(723953..725220)	-0.0327661	0.991568
gpt	NZ_CP048223	complement(725332..725798)	0.387907	0.912563
AXA69_RS03465	NZ_CP048223	complement(725835..726139)	0.2493	0.973689
AXA69_RS03470	NZ_CP048223	726731..728181	-0.194529	0.981613
AXA69_RS03475	NZ_CP048223	complement(728904..729910)	0.457809	0.931064
AXA69_RS03480	NZ_CP048223	complement(729908..730965)	0.336198	0.979155
AXA69_RS03485	NZ_CP048223	complement(730992..732808)	-0.0455198	0.991568
AXA69_RS03490	NZ_CP048223	complement(732960..734002)	0.0796363	0.991568
AXA69_RS03500	NZ_CP048223	735770..738375	-0.0308762	0.991568
AXA69_RS03505	NZ_CP048223	738485..739248	0.721832	0.821748
AXA69_RS03510	NZ_CP048223	739246..740609	0.527369	0.91403
AXA69_RS03515	NZ_CP048223	740621..741147	1.09241	0.37286
AXA69_RS03520	NZ_CP048223	741216..741622	1.15001	0.23631
AXA69_RS03525	NZ_CP048223	741640..742274	0.469681	0.912563
AXA69_RS03530	NZ_CP048223	742287..743509	0.20277	0.981613
AXA69_RS03535	NZ_CP048223	complement(743806..746804)	-0.119812	0.983007
c-di-GMP-I_RF01051_1	NZ_CP048223	complement(746954..747038)	0.0908288	0.996682
AXA69_RS03540	NZ_CP048223	747336..749479	-0.15454	0.981613
AXA69_RS03545	NZ_CP048223	complement(749618..749692)	-4.26605	0.78245
AXA69_RS03550	NZ_CP048223	complement(749742..749816)	-0.42676	0.981613
AXA69_RS03555	NZ_CP048223	complement(749866..749940)	0.82295	0.973689
AXA69_RS03560	NZ_CP048223	complement(749970..750044)	1.69256	0.951409
gltX	NZ_CP048223	complement(750317..751731)	0.1789	0.981613
AXA69_RS03570	NZ_CP048223	752007..754108	-0.888445	0.287704
AXA69_RS03575	NZ_CP048223	754209..754855	0.0789698	0.983007
AXA69_RS03580	NZ_CP048223	755128..755336	0.343748	0.973689
AXA69_RS03585	NZ_CP048223	complement(755795..755869)	-0.0765974	0.991568
AXA69_RS03590	NZ_CP048223	complement(755897..755971)	#N/A	#N/A
AXA69_RS03595	NZ_CP048223	complement(756009..756083)	1.73491	0.636317
AXA69_RS03600	NZ_CP048223	complement(756120..756194)	0.212005	0.981613
AXA69_RS03605	NZ_CP048223	complement(756232..756306)	#N/A	#N/A
orn	NZ_CP048223	complement(756497..757041)	0.107448	0.983007
rsgA	NZ_CP048223	757134..758164	0.12902	0.981613
psd	NZ_CP048223	758205..759076	0.328962	0.912563
AXA69_RS03625	NZ_CP048223	759074..759342	0.22556	0.980899
AXA69_RS03630	NZ_CP048223	759333..759595	0.318074	0.912184
AXA69_RS03635	NZ_CP048223	759599..759996	0.366182	0.937938
AXA69_RS03640	NZ_CP048223	complement(760230..760723)	0.254799	0.973689
AXA69_RS03645	NZ_CP048223	760896..762868	0.0465924	0.991568
rraB	NZ_CP048223	complement(762944..763290)	0.430469	0.739505
AXA69_RS03655	NZ_CP048223	763712..765987	0.428038	0.947142
AXA69_RS03660	NZ_CP048223	766181..766255	#N/A	#N/A
AXA69_RS03665	NZ_CP048223	766262..766336	#N/A	#N/A
AXA69_RS03670	NZ_CP048223	complement(766383..766660)	-1.63508	1.13569e-05
AXA69_RS03675	NZ_CP048223	complement(766770..767986)	-0.17252	0.981613
betB	NZ_CP048223	complement(769926..771388)	-0.454162	0.937938
AXA69_RS03690	NZ_CP048223	772264..773540	-0.13761	0.981613
AXA69_RS03695	NZ_CP048223	773641..777200	-0.0589455	0.987469
AXA69_RS03700	NZ_CP048223	complement(777255..777463)	0.0914641	0.987469
AXA69_RS03705	NZ_CP048223	complement(777759..779053)	0.400076	0.91403
glsB	NZ_CP048223	complement(779084..780003)	0.382749	0.902177
AXA69_RS03715	NZ_CP048223	complement(780134..780465)	0.467876	0.647027
trmB	NZ_CP048223	complement(780498..781210)	0.494967	0.380393
AXA69_RS03725	NZ_CP048223	781517..782583	0.0445121	0.991568
AXA69_RS03735	NZ_CP048223	complement(784059..785587)	-0.256052	0.973689
AXA69_RS03740	NZ_CP048223	785913..786817	-0.0550229	0.987469
AXA69_RS03745	NZ_CP048223	complement(786902..789348)	-0.216554	0.980899
AXA69_RS03750	NZ_CP048223	complement(789404..790101)	-0.241018	0.973689
AXA69_RS03755	NZ_CP048223	790101..790699	-0.219804	0.973689
AXA69_RS03760	NZ_CP048223	complement(790790..791733)	0.122767	0.981613
CsrC_RF00084_1	NZ_CP048223	complement(792015..792073)	#N/A	#N/A
CsrC_RF00084_2	NZ_CP048223	792015..792238	-0.0812838	0.987469
AXA69_RS03765	NZ_CP048223	complement(792061..801647)	-0.215723	0.973689
AXA69_RS03770	NZ_CP048223	complement(801875..803535)	-0.37737	0.867233
AXA69_RS03775	NZ_CP048223	complement(803654..804288)	0.0634886	0.984746
AXA69_RS03780	NZ_CP048223	804514..806048	0.0426621	0.991568
AXA69_RS03785	NZ_CP048223	806135..806685	0.164628	0.981613
AXA69_RS03790	NZ_CP048223	806713..807008	-0.173048	0.979155
cysQ_1	NZ_CP048223	complement(807091..807860)	0.512845	0.517717
AXA69_RS03800	NZ_CP048223	808029..808348	-0.0481777	0.991568
galU	NZ_CP048223	808444..809354	-0.00494176	0.997327
AXA69_RS03810	NZ_CP048223	809569..810965	-0.618689	0.375559
AXA69_RS03815	NZ_CP048223	complement(810998..811968)	-0.634504	0.103957
AXA69_RS03820	NZ_CP048223	812323..813020	0.0782774	0.984746
AXA69_RS03825	NZ_CP048223	813093..813946	-0.0268404	0.991568
AXA69_RS03830	NZ_CP048223	814083..814717	0.264752	0.973689
AXA69_RS03835	NZ_CP048223	complement(814780..815942)	0.242768	0.98156
AXA69_RS03840	NZ_CP048223	complement(815937..817081)	0.20895	0.981613
AXA69_RS03845	NZ_CP048223	complement(817082..818085)	0.131701	0.983007
AXA69_RS03850	NZ_CP048223	complement(818083..819440)	0.206812	0.981613
dusB	NZ_CP048223	819780..820744	0.413903	0.914928
fis	NZ_CP048223	820771..821066	0.639844	0.657184
AXA69_RS03865	NZ_CP048223	complement(821143..821774)	-0.301944	0.937938
rrf_1	NZ_CP048223	complement(822137..822250)	#N/A	#N/A
AXA69_RS03875	NZ_CP048223	complement(822379..825267)	-0.269249	0.98156
AXA69_RS03880	NZ_CP048223	complement(825510..825584)	-1.59344	0.981613
AXA69_RS03885	NZ_CP048223	complement(825606..825681)	0.376859	0.987469
AXA69_RS03890	NZ_CP048223	complement(825755..827298)	-1.19666	0.12102
erpA	NZ_CP048223	complement(827894..828243)	0.423685	0.736492
AXA69_RS03900	NZ_CP048223	complement(828335..829023)	-0.444101	0.815498
clcA	NZ_CP048223	complement(829112..830505)	-0.709231	0.455353
hemL	NZ_CP048223	830742..832027	0.181349	0.973689
AXA69_RS03915	NZ_CP048223	832226..833040	-0.0514495	0.987469
AXA69_RS03920	NZ_CP048223	complement(832956..833857)	-0.572293	0.469078
AXA69_RS03925	NZ_CP048223	complement(834121..834830)	0.353578	0.937938
AXA69_RS03930	NZ_CP048223	835042..835568	0.222359	0.979155
AXA69_RS03935	NZ_CP048223	complement(835653..837232)	-0.370564	0.886202
AXA69_RS03940	NZ_CP048223	complement(837359..838239)	-0.235055	0.979155
AXA69_RS03945	NZ_CP048223	838399..838802	0.451254	0.84667
AXA69_RS03950	NZ_CP048223	838800..839119	-0.00710312	0.996766
AXA69_RS03955	NZ_CP048223	complement(839204..839601)	0.250742	0.973689
mrcB	NZ_CP048223	complement(839648..841962)	0.105584	0.981613
hrpB	NZ_CP048223	complement(842117..844572)	-0.0412168	0.991568
thpR	NZ_CP048223	844804..845330	-0.216787	0.981613
sfsA	NZ_CP048223	845378..846120	0.0898433	0.983007
dksA	NZ_CP048223	846241..846689	0.322516	0.973689
gluQRS	NZ_CP048223	846804..847714	0.285272	0.912563
pcnB	NZ_CP048223	847837..849320	0.213995	0.974105
folK_1	NZ_CP048223	849333..849829	0.117954	0.981613
panB	NZ_CP048223	849846..850639	0.255279	0.973689
panC	NZ_CP048223	850768..851621	0.430137	0.898524
AXA69_RS04010	NZ_CP048223	851646..851998	0.379451	0.912563
AXA69_RS04015	NZ_CP048223	complement(852050..852822)	0.224216	0.981613
AXA69_RS04020	NZ_CP048223	complement(852820..853736)	0.225851	0.981613
hpt	NZ_CP048223	complement(853849..854378)	0.322093	0.918745
AXA69_RS04030	NZ_CP048223	854580..855193	-0.0569967	0.987469
AXA69_RS04035	NZ_CP048223	complement(855277..855887)	0.350071	0.912563
mpl	NZ_CP048223	complement(855947..857316)	0.245993	0.973689
ppa	NZ_CP048223	857552..858081	0.217489	0.97906
hemE	NZ_CP048223	complement(858171..859237)	0.120137	0.981613
nudC	NZ_CP048223	complement(859402..860180)	-0.0330297	0.991568
putA	NZ_CP048223	complement(860375..863538)	0.155505	0.981613
AXA69_RS04065	NZ_CP048223	complement(863808..864412)	0.00837347	0.996682
AXA69_RS04070	NZ_CP048223	complement(864566..865317)	-0.0475917	0.991568
AXA69_RS04075	NZ_CP048223	865419..866668	-0.25067	0.937938
msrB	NZ_CP048223	complement(866835..867220)	0.0465046	0.987469
glgX	NZ_CP048223	complement(867278..869418)	0.0840466	0.983007
glgB	NZ_CP048223	complement(869419..871595)	-0.134023	0.981613
sX6_RF02225_1	NZ_CP048223	complement(871619..871645)	#N/A	#N/A
malQ	NZ_CP048223	complement(871679..873867)	-0.200338	0.977604
gap	NZ_CP048223	874214..875208	-0.20619	0.981613
AXA69_RS04105	NZ_CP048223	875325..876190	-0.0820742	0.987469
STnc320_RF02066_2	NZ_CP048223	876200..876249	#N/A	#N/A
nadA	NZ_CP048223	complement(876280..877352)	0.100667	0.981613
AXA69_RS04120	NZ_CP048223	complement(879573..879647)	2.06986	0.908407
AXA69_RS04125	NZ_CP048223	complement(879667..879741)	0.0908288	0.996682
AXA69_RS04130	NZ_CP048223	complement(879766..879840)	-2.28214	0.979155
AXA69_RS04135	NZ_CP048223	complement(879859..879933)	#N/A	#N/A
AXA69_RS04140	NZ_CP048223	complement(879959..880033)	0.149577	0.991568
AXA69_RS04145	NZ_CP048223	complement(880053..880127)	-1.15101	0.973689
AXA69_RS04150	NZ_CP048223	complement(880153..880227)	0.484707	0.983007
AXA69_RS04155	NZ_CP048223	complement(880247..880321)	0.834997	0.91403
AXA69_RS04160	NZ_CP048223	complement(880345..880419)	#N/A	#N/A
AXA69_RS04165	NZ_CP048223	complement(880442..880516)	0.443032	0.984746
AXA69_RS04170	NZ_CP048223	complement(880576..880650)	0.0820031	0.991568
AXA69_RS04175	NZ_CP048223	complement(880682..880756)	-0.909677	0.973689
ybgF	NZ_CP048223	complement(880932..881731)	0.0861856	0.984746
pal	NZ_CP048223	complement(881819..882342)	0.254004	0.980726
tolB	NZ_CP048223	complement(882393..883717)	0.165535	0.981613
tolA	NZ_CP048223	complement(883813..884978)	0.0846095	0.983007
tolR	NZ_CP048223	complement(884985..885430)	0.112981	0.981613
tolQ	NZ_CP048223	complement(885431..886119)	0.21387	0.980726
ybgC	NZ_CP048223	complement(886110..886516)	0.0687097	0.984746
AXA69_RS04215	NZ_CP048223	complement(886623..886867)	0.212804	0.979155
cydX_1	NZ_CP048223	complement(886921..887036)	-0.0661065	0.987469
cydB_1	NZ_CP048223	complement(887052..888187)	-0.116011	0.983007
AXA69_RS04230	NZ_CP048223	complement(888201..889756)	-0.0532325	0.991568
ruvB	NZ_CP048223	complement(890692..891701)	0.0174877	0.991568
ruvA	NZ_CP048223	complement(891711..892324)	0.0369812	0.991568
AXA69_RS04245	NZ_CP048223	892565..894573	-0.276599	0.973689
AXA69_RS04250	NZ_CP048223	894711..896434	0.0723151	0.987469
Leu_leader_RF00512_2	NZ_CP048223	complement(896457..896517)	#N/A	#N/A
AXA69_RS04255	NZ_CP048223	complement(896544..897109)	0.300344	0.937938
AXA69_RS04260	NZ_CP048223	897298..898334	0.174032	0.981613
RsmY_RF00195_1	NZ_CP048223	complement(899520..899580)	#N/A	#N/A
prfC	NZ_CP048223	complement(899568..901156)	0.147353	0.981613
AXA69_RS04275	NZ_CP048223	complement(901408..903287)	-0.115049	0.981613
AXA69_RS04285	NZ_CP048223	complement(904532..904983)	-0.290712	0.886202
AXA69_RS04290	NZ_CP048223	905123..906006	-0.676923	0.0353869
viaA	NZ_CP048223	complement(905954..907407)	-0.864045	0.0037446
AXA69_RS04300	NZ_CP048223	complement(907409..909033)	-1.44877	6.7845e-05
AXA69_RS04305	NZ_CP048223	909180..909688	-1.20631	1.15723e-05
rimI	NZ_CP048223	909787..910235	-0.0238831	0.991568
AXA69_RS04315	NZ_CP048223	complement(910261..910805)	-0.236196	0.973689
AXA69_RS04320	NZ_CP048223	910992..912781	-0.124975	0.981613
AXA69_RS04325	NZ_CP048223	complement(912861..914074)	-0.194931	0.981613
AXA69_RS04330	NZ_CP048223	complement(914357..915954)	0.0460954	0.987469
AXA69_RS04335	NZ_CP048223	complement(916015..918827)	0.147319	0.981613
AXA69_RS04340	NZ_CP048223	complement(918855..919291)	-0.0592345	0.987469
AXA69_RS04345	NZ_CP048223	complement(919361..920358)	0.0423917	0.991568
AXA69_RS04350	NZ_CP048223	920404..920570	-0.17914	0.981613
AXA69_RS04355	NZ_CP048223	complement(920624..921621)	0.0253906	0.991568
AXA69_RS04360	NZ_CP048223	921899..922173	-0.171169	0.981613
AXA69_RS04365	NZ_CP048223	922194..922543	-0.260868	0.979155
AXA69_RS04370	NZ_CP048223	complement(922596..923338)	-0.348664	0.91403
OmrA-B_RF00079	NZ_CP048223	923350..923462	0.00919924	0.997756
Leu_leader_RF00512_3	NZ_CP048223	923355..923423	#N/A	#N/A
rplI	NZ_CP048223	complement(923440..923885)	0.410693	0.973689
rpsR	NZ_CP048223	complement(923936..924165)	0.519527	0.912563
rpsF	NZ_CP048223	complement(924197..924585)	0.495133	0.937938
AXA69_RS04390	NZ_CP048223	924824..926046	-0.0294494	0.991568
AXA69_RS04405	NZ_CP048223	complement(928000..928859)	0.605254	0.704592
AXA69_RS04410	NZ_CP048223	complement(929078..929526)	0.158164	0.981613
AXA69_RS04415	NZ_CP048223	complement(929583..930148)	-0.0107846	0.99609
rlmB	NZ_CP048223	complement(930159..930907)	0.0156075	0.991622
rnr	NZ_CP048223	complement(930905..933297)	0.0503909	0.987469
AXA69_RS04430	NZ_CP048223	933433..934454	0.191129	0.979155
luxS	NZ_CP048223	complement(934518..935026)	0.160642	0.981613
AXA69_RS04440	NZ_CP048223	complement(935046..935647)	-0.0124467	0.991622
glnB	NZ_CP048223	complement(935701..936038)	-0.0580871	0.987469
AXA69_RS04450	NZ_CP048223	complement(936049..937670)	0.0789446	0.984746
tppE	NZ_CP048223	937818..938314	-0.066489	0.987469
tapY2	NZ_CP048223	complement(938319..938593)	-0.117558	0.984746
AXA69_RS04465	NZ_CP048223	complement(938591..942201)	-0.225869	0.981613
tppD	NZ_CP048223	complement(942214..942650)	-0.299614	0.973689
tppC	NZ_CP048223	complement(942648..943633)	-0.534216	0.888754
tppB	NZ_CP048223	complement(943631..944196)	-0.419454	0.951562
tppA	NZ_CP048223	complement(944201..944607)	-0.493003	0.819026
ispH	NZ_CP048223	complement(944719..945653)	0.299771	0.973689
fkpB	NZ_CP048223	complement(945654..946105)	0.308261	0.973689
lspA	NZ_CP048223	complement(946103..946614)	0.319978	0.973689
ileS	NZ_CP048223	complement(946615..949475)	0.180322	0.981613
ribF	NZ_CP048223	complement(949476..950449)	0.228276	0.972194
murJ	NZ_CP048223	complement(950590..952157)	0.0144152	0.991622
rpsT	NZ_CP048223	952350..952612	0.363101	0.973689
AXA69_RS04525	NZ_CP048223	complement(952663..952964)	-0.215174	0.981613
nhaR	NZ_CP048223	complement(953015..953946)	0.024176	0.991568
AXA69_RS04535	NZ_CP048223	complement(953934..954337)	-0.587274	0.409921
nhaA	NZ_CP048223	complement(954335..955551)	-0.238112	0.947142
thyA	NZ_CP048223	complement(955782..956575)	0.0606462	0.987469
lgt	NZ_CP048223	complement(956573..957399)	0.107904	0.981613
ptsP	NZ_CP048223	complement(957468..959746)	-0.149713	0.981613
rppH	NZ_CP048223	complement(959760..960286)	0.0306651	0.991568
mutH	NZ_CP048223	961021..961694	-0.138964	0.981613
AXA69_RS04570	NZ_CP048223	961779..962101	-0.764876	0.514787
rplS	NZ_CP048223	complement(962231..962577)	0.427128	0.960341
trmD	NZ_CP048223	complement(962611..963359)	0.303657	0.981613
rimM	NZ_CP048223	complement(963395..963915)	0.306612	0.981613
rpsP	NZ_CP048223	complement(963941..964188)	0.292976	0.981613
ffh	NZ_CP048223	complement(964369..965747)	0.137329	0.981613
ccsA	NZ_CP048223	966047..966837	0.10327	0.982163
AXA69_RS04605	NZ_CP048223	966884..968163	0.0715829	0.984746
AXA69_RS04610	NZ_CP048223	complement(968196..968668)	-0.100785	0.983007
hmpA	NZ_CP048223	968781..969973	-0.0434533	0.991568
AXA69_RS04620	NZ_CP048223	complement(970071..970660)	0.196301	0.981613
mdh	NZ_CP048223	complement(971113..972047)	0.125743	0.983007
artM	NZ_CP048223	complement(972269..972930)	0.422436	0.819026
artQ	NZ_CP048223	complement(973190..973839)	0.295192	0.951409
AXA69_RS04640	NZ_CP048223	complement(973844..974580)	0.260174	0.973689
AXA69_RS04645	NZ_CP048223	complement(974607..975346)	0.717341	0.455353
argR	NZ_CP048223	975549..976018	0.274733	0.92939
AXA69_RS04655	NZ_CP048223	complement(976123..977027)	-0.10768	0.983007
AXA69_RS04660	NZ_CP048223	complement(977117..978150)	0.151015	0.981613
AXA69_RS04665	NZ_CP048223	complement(978225..979849)	0.258376	0.973689
AXA69_RS04670	NZ_CP048223	complement(979890..980896)	0.356382	0.839659
glnK_1	NZ_CP048223	complement(981149..981486)	-0.0749182	0.987469
arfB	NZ_CP048223	981689..982104	-0.140811	0.981613
AXA69_RS04685	NZ_CP048223	982149..982642	-0.191706	0.981613
AXA69_RS04690	NZ_CP048223	complement(982965..984160)	-0.0639521	0.987469
AXA69_RS04695	NZ_CP048223	complement(984344..985278)	-0.225247	0.979155
AXA69_RS04700	NZ_CP048223	complement(985362..985894)	-0.443155	0.563745
AXA69_RS04705	NZ_CP048223	complement(985963..986525)	-0.227439	0.98156
AXA69_RS04710	NZ_CP048223	complement(986739..987871)	-0.0955971	0.984746
AXA69_RS04715	NZ_CP048223	complement(987882..988912)	-0.270637	0.972194
AXA69_RS04720	NZ_CP048223	complement(989033..990147)	-0.354877	0.912184
AXA69_RS04725	NZ_CP048223	990357..990730	0.145725	0.981613
AXA69_RS04730	NZ_CP048223	990782..991080	0.346333	0.912563
AXA69_RS04735	NZ_CP048223	991258..992087	0.387782	0.861612
AXA69_RS04740	NZ_CP048223	992330..993888	-2.43967	0.001415
AXA69_RS04745	NZ_CP048223	994113..995428	-0.625888	0.650335
AXA69_RS04750	NZ_CP048223	995426..996216	-0.356417	0.973689
AXA69_RS04755	NZ_CP048223	complement(996293..997776)	-0.0124344	0.994446
AXA69_RS04760	NZ_CP048223	complement(997868..999087)	0.308876	0.91403
AXA69_RS04765	NZ_CP048223	999237..1000048	0.0929816	0.984746
tpx	NZ_CP048223	complement(1000119..1000618)	0.0973329	0.984746
AXA69_RS04775	NZ_CP048223	1000858..1003280	-0.948372	0.0827292
P11_RF00625	NZ_CP048223	complement(1003314..1003437)	-1.63076	0.981613
pulA	NZ_CP048223	complement(1003489..1007522)	-0.21909	0.973689
AXA69_RS04785	NZ_CP048223	1007791..1008200	-0.725513	0.380393
dmeF	NZ_CP048223	complement(1008271..1009244)	-0.0648022	0.987469
AXA69_RS04795	NZ_CP048223	1009317..1009591	0.175537	0.979155
AXA69_RS04800	NZ_CP048223	1009782..1010977	0.171855	0.981613
AXA69_RS04805	NZ_CP048223	1011132..1012054	0.129942	0.981613
AXA69_RS04810	NZ_CP048223	complement(1012167..1012489)	-0.0482334	0.991568
AXA69_RS04815	NZ_CP048223	complement(1012690..1013267)	-1.59713	0.0338017
AXA69_RS04820	NZ_CP048223	complement(1013418..1014943)	-0.656907	0.563745
AXA69_RS04825	NZ_CP048223	complement(1015061..1015392)	0.0271318	0.991568
AXA69_RS04830	NZ_CP048223	complement(1015396..1016114)	0.0591587	0.987469
AXA69_RS04835	NZ_CP048223	complement(1016252..1016727)	0.270465	0.930697
AXA69_RS04840	NZ_CP048223	1016994..1017298	0.0628207	0.987469
pgaC	NZ_CP048223	complement(1019493..1020742)	-0.247885	0.980899
pgaA	NZ_CP048223	complement(1022741..1025133)	0.176619	0.983007
c-di-GMP-I_RF01051_2	NZ_CP048223	complement(1025290..1025374)	#N/A	#N/A
AXA69_RS04870	NZ_CP048223	complement(1025701..1026749)	-0.20673	0.980726
AXA69_RS04875	NZ_CP048223	complement(1026750..1028089)	-0.0416242	0.991568
AXA69_RS04885	NZ_CP048223	1029971..1032159	-0.105244	0.981613
AXA69_RS04890	NZ_CP048223	complement(1032229..1034078)	-0.11182	0.983007
AXA69_RS04895	NZ_CP048223	1034361..1036057	-0.138349	0.981613
c-di-GMP-I_RF01051_3	NZ_CP048223	1036322..1036408	#N/A	#N/A
gbpA	NZ_CP048223	1036474..1037897	0.839852	0.146085
AXA69_RS04905	NZ_CP048223	complement(1038336..1039171)	-0.367626	0.962853
AXA69_RS04910	NZ_CP048223	complement(1039169..1039929)	-0.917413	0.381677
AXA69_RS04915	NZ_CP048223	complement(1039927..1040588)	-0.901784	0.455353
AXA69_RS04920	NZ_CP048223	complement(1040794..1041458)	-0.627458	0.814008
AXA69_RS04925	NZ_CP048223	complement(1041456..1042666)	-0.230404	0.981613
cbl	NZ_CP048223	complement(1042878..1043824)	-0.132645	0.983007
AXA69_RS04935	NZ_CP048223	complement(1044011..1045077)	-0.272726	0.981613
cysW	NZ_CP048223	complement(1045164..1046056)	0.36653	0.969318
cysT	NZ_CP048223	complement(1046054..1046892)	0.684308	0.476571
AXA69_RS04950	NZ_CP048223	complement(1047171..1047745)	-0.0306943	0.991568
AXA69_RS04955	NZ_CP048223	complement(1047815..1048815)	-0.140098	0.981613
AXA69_RS04960	NZ_CP048223	1049025..1050286	-0.382749	0.91403
AXA69_RS04965	NZ_CP048223	1050367..1050956	-0.0911051	0.983007
AXA69_RS04970	NZ_CP048223	1050954..1051294	-0.29499	0.912563
AXA69_RS04975	NZ_CP048223	1051461..1051672	-0.443904	0.511181
AXA69_RS04980	NZ_CP048223	1051876..1052330	-0.12153	0.984746
AXA69_RS04985	NZ_CP048223	complement(1052400..1053040)	-0.140014	0.981613
AXA69_RS04990	NZ_CP048223	complement(1053282..1053805)	0.0199161	0.991622
AXA69_RS04995	NZ_CP048223	complement(1053803..1054194)	-0.206505	0.983007
AXA69_RS05000	NZ_CP048223	complement(1054186..1054511)	-0.59351	0.867233
AXA69_RS05005	NZ_CP048223	1054609..1055501	-0.0512931	0.991568
argH	NZ_CP048223	complement(1055628..1057012)	-0.108903	0.983007
AXA69_RS05015	NZ_CP048223	complement(1057207..1058441)	-0.218929	0.98156
AXA69_RS05020	NZ_CP048223	complement(1058512..1059422)	-0.202851	0.973689
argB	NZ_CP048223	complement(1059449..1060227)	-0.270783	0.973689
argC	NZ_CP048223	complement(1060245..1061251)	-0.0509444	0.991568
argE	NZ_CP048223	1061531..1062675	-0.177982	0.981613
ppc	NZ_CP048223	1062889..1065521	-0.493004	0.754759
AXA69_RS05045	NZ_CP048223	1065696..1066021	-0.0263105	0.991568
AXA69_RS05050	NZ_CP048223	1066069..1067153	0.00214336	0.997756
arsC_1	NZ_CP048223	complement(1067344..1067774)	0.135233	0.981613
arsB	NZ_CP048223	complement(1067778..1068847)	-0.107267	0.983007
arsD	NZ_CP048223	complement(1070852..1071294)	-0.530607	0.91403
AXA69_RS05075	NZ_CP048223	complement(1071300..1071667)	-0.203481	0.981613
mutS	NZ_CP048223	1072036..1074590	-0.154471	0.981613
AXA69_RS05085	NZ_CP048223	complement(1074672..1076269)	0.227376	0.973689
AXA69_RS05090	NZ_CP048223	complement(1076280..1076806)	0.512426	0.814817
AXA69_RS05095	NZ_CP048223	1076970..1077448	0.579751	0.28279
AXA69_RS05100	NZ_CP048223	complement(1077528..1078108)	0.397695	0.739505
AXA69_RS05105	NZ_CP048223	1078272..1079215	-0.216014	0.973689
mepM	NZ_CP048223	complement(1079288..1080624)	-0.0588722	0.987469
AXA69_RS05115	NZ_CP048223	1080886..1082183	-0.30533	0.912563
AXA69_RS05120	NZ_CP048223	1082181..1083121	-0.446164	0.603868
AXA69_RS05125	NZ_CP048223	complement(1083117..1083790)	-0.591003	0.427109
znuA	NZ_CP048223	complement(1083867..1084801)	-0.294273	0.91403
znuC	NZ_CP048223	1084897..1085660	-0.040544	0.991568
znuB	NZ_CP048223	1085682..1086460	-0.00698922	0.997298
AXA69_RS05145	NZ_CP048223	complement(1086570..1087477)	-0.105992	0.981613
AXA69_RS05150	NZ_CP048223	1087570..1088426	0.106918	0.983007
AXA69_RS05155	NZ_CP048223	complement(1088429..1089009)	-0.0015733	0.997756
rarD_1	NZ_CP048223	1089113..1090008	-0.0176592	0.991568
AXA69_RS05165	NZ_CP048223	complement(1089991..1090721)	-0.0617993	0.987469
AXA69_RS05170	NZ_CP048223	1090767..1091176	-0.144049	0.981613
pspG	NZ_CP048223	complement(1091174..1091391)	-0.595785	0.427109
AXA69_RS05180	NZ_CP048223	complement(1091439..1091644)	-0.603895	0.296902
pspA_1	NZ_CP048223	complement(1091648..1092279)	-0.797835	0.0675245
AXA69_RS05190	NZ_CP048223	complement(1092491..1093218)	0.243164	0.973689
AXA69_RS05195	NZ_CP048223	1093396..1093772	0.24429	0.973689
AXA69_RS05200	NZ_CP048223	1093824..1095865	0.251425	0.937938
AXA69_RS05205	NZ_CP048223	1095863..1096593	0.317307	0.937938
AXA69_RS05210	NZ_CP048223	1096597..1097120	0.304226	0.91403
AXA69_RS05215	NZ_CP048223	1097306..1097781	0.335046	0.937938
AXA69_RS05220	NZ_CP048223	1098083..1098366	0.0884907	0.983007
AXA69_RS05225	NZ_CP048223	1098374..1098900	0.228956	0.969318
AXA69_RS05230	NZ_CP048223	1098915..1099675	0.173154	0.979155
AXA69_RS05235	NZ_CP048223	1099688..1100592	0.194678	0.981613
AXA69_RS05240	NZ_CP048223	complement(1100893..1101215)	-0.0500303	0.987469
AXA69_RS05245	NZ_CP048223	complement(1101329..1102490)	0.0310295	0.991568
AXA69_RS05250	NZ_CP048223	1102566..1103155	0.14175	0.981613
parC	NZ_CP048223	complement(1103259..1105552)	0.271395	0.973689
parE	NZ_CP048223	complement(1105638..1107532)	0.160916	0.979235
AXA69_RS05265	NZ_CP048223	complement(1107762..1108162)	-0.354469	0.961513
AXA69_RS05270	NZ_CP048223	complement(1108201..1108823)	-0.125155	0.983007
AXA69_RS05275	NZ_CP048223	complement(1108827..1109413)	0.120371	0.981613
cpdA	NZ_CP048223	complement(1109427..1110244)	-0.0441173	0.987469
AXA69_RS05285	NZ_CP048223	complement(1110272..1110717)	-0.0363606	0.991568
nudF	NZ_CP048223	complement(1110827..1111467)	-0.0901901	0.984746
AXA69_RS05295	NZ_CP048223	1111702..1112732	-0.0976876	0.984746
tolC	NZ_CP048223	1112935..1114259	-0.150239	0.981613
hldE	NZ_CP048223	complement(1114429..1115855)	0.0434874	0.991568
lpxL	NZ_CP048223	1116153..1117075	0.224422	0.973689
AXA69_RS05315	NZ_CP048223	1117231..1117697	-0.160446	0.981613
AXA69_RS05325	NZ_CP048223	1118932..1119611	0.768534	0.0308668
AXA69_RS05330	NZ_CP048223	1119638..1120902	0.609939	0.159621
AXA69_RS05335	NZ_CP048223	complement(1120970..1122210)	-0.0323314	0.991568
AXA69_RS05340	NZ_CP048223	1122502..1124144	0.142662	0.981613
exeB	NZ_CP048223	1124145..1124824	0.0461554	0.987469
mutY	NZ_CP048223	1124927..1125987	0.127714	0.981613
AXA69_RS05355	NZ_CP048223	1125997..1126268	0.0819121	0.984746
mltC	NZ_CP048223	1126359..1127458	0.0205614	0.991568
AXA69_RS05365	NZ_CP048223	complement(1127528..1127907)	0.024783	0.991568
AXA69_RS05370	NZ_CP048223	1128148..1129154	-0.423305	0.920979
AXA69_RS05375	NZ_CP048223	complement(1129215..1129948)	-0.190459	0.981613
ompA_1	NZ_CP048223	1130183..1131213	0.80829	0.630615
AXA69_RS05385	NZ_CP048223	complement(1131290..1131858)	0.0562891	0.987469
pqiB	NZ_CP048223	complement(1131859..1133504)	0.04759	0.989683
AXA69_RS05395	NZ_CP048223	complement(1133498..1134780)	-0.0233172	0.991568
hfq_1	NZ_CP048223	1134957..1135315	0.217185	0.979155
AXA69_RS05405	NZ_CP048223	complement(1135453..1136042)	-0.222914	0.980726
AXA69_RS05420	NZ_CP048223	complement(1138941..1139812)	-0.402148	0.905473
rsmC	NZ_CP048223	1140093..1141120	0.139452	0.981613
glgC_1	NZ_CP048223	1141271..1142487	0.0384085	0.991568
glgA	NZ_CP048223	1142478..1143937	0.158873	0.981613
AXA69_RS05440	NZ_CP048223	1144055..1144139	0.566726	0.97344
AXA69_RS05445	NZ_CP048223	1144194..1144277	0.269275	0.984746
AXA69_RS05450	NZ_CP048223	1144323..1144407	0.569117	0.973689
AXA69_RS05455	NZ_CP048223	1144453..1144537	0.29903	0.983007
AXA69_RS05460	NZ_CP048223	1144610..1144694	-0.777519	0.981613
AXA69_RS05465	NZ_CP048223	1144805..1145076	-0.16789	0.981613
AXA69_RS05470	NZ_CP048223	complement(1145072..1145280)	-0.0741953	0.987469
nhaC	NZ_CP048223	1145583..1146991	-0.627157	0.951562
AXA69_RS05480	NZ_CP048223	complement(1147084..1147415)	0.0701041	0.987469
AXA69_RS05485	NZ_CP048223	complement(1147791..1148377)	0.149511	0.981613
treC	NZ_CP048223	complement(1148406..1150066)	0.312799	0.973689
treR	NZ_CP048223	complement(1151761..1152707)	0.16616	0.981613
AXA69_RS05505	NZ_CP048223	1152849..1153888	-0.00439368	0.997327
AXA69_RS05510	NZ_CP048223	complement(1153810..1155101)	-0.276138	0.972194
AXA69_RS05515	NZ_CP048223	1155367..1155671	0.149859	0.988216
AXA69_RS05520	NZ_CP048223	1155713..1157028	-0.542071	0.864291
AXA69_RS05525	NZ_CP048223	1157083..1158467	-0.35182	0.965629
chbA	NZ_CP048223	1158541..1158851	-0.105986	0.987469
AXA69_RS05535	NZ_CP048223	1158864..1159792	-0.310059	0.936656
AXA69_RS05540	NZ_CP048223	1160035..1161173	-0.256743	0.973689
AXA69_RS05545	NZ_CP048223	1161307..1162268	-0.123756	0.981613
AXA69_RS05550	NZ_CP048223	1162332..1162525	-0.27287	0.973689
ansB	NZ_CP048223	1162658..1163715	-0.882044	0.284755
AXA69_RS05560	NZ_CP048223	complement(1163820..1164952)	-0.248383	0.973689
AXA69_RS05565	NZ_CP048223	1165207..1165793	-0.401478	0.937938
AXA69_RS05570	NZ_CP048223	complement(1165867..1166324)	0.175927	0.979155
AXA69_RS05575	NZ_CP048223	complement(1166414..1168518)	0.0242505	0.991568
RsmY_RF00195_2	NZ_CP048223	1168633..1168810	0.154944	0.987469
bfr	NZ_CP048223	complement(1168721..1169199)	0.238395	0.981613
AXA69_RS05585	NZ_CP048223	complement(1169346..1169551)	0.675628	0.861612
AXA69_RS05590	NZ_CP048223	1169691..1170004	0.0811319	0.983007
AXA69_RS05595	NZ_CP048223	1170002..1172067	0.0649734	0.984746
AXA69_RS05600	NZ_CP048223	complement(1172055..1172773)	-0.111518	0.981613
AXA69_RS05605	NZ_CP048223	1172983..1173995	-0.242707	0.973689
AXA69_RS05610	NZ_CP048223	1174331..1175022	-0.566173	0.815498
AXA69_RS05615	NZ_CP048223	complement(1175122..1176293)	0.0631452	0.984746
AXA69_RS05620	NZ_CP048223	complement(1176601..1177115)	-0.329188	0.912563
AXA69_RS05625	NZ_CP048223	complement(1177172..1178514)	-0.395509	0.861612
AXA69_RS05630	NZ_CP048223	1179010..1179862	0.076877	0.987469
AXA69_RS05635	NZ_CP048223	complement(1180062..1181428)	-0.273897	0.973689
AXA69_RS05640	NZ_CP048223	complement(1181731..1182161)	-0.256258	0.979155
AXA69_RS05650	NZ_CP048223	complement(1182468..1183617)	-2.49925	0.23631
AXA69_RS05660	NZ_CP048223	complement(1185475..1186700)	0.240013	0.979155
AXA69_RS05665	NZ_CP048223	complement(1186885..1187330)	-0.194166	0.981613
AXA69_RS05670	NZ_CP048223	complement(1187398..1187891)	-0.166287	0.981613
AXA69_RS05675	NZ_CP048223	complement(1187912..1188435)	-0.123283	0.982163
AXA69_RS05680	NZ_CP048223	complement(1188449..1188666)	-0.794875	0.979155
AXA69_RS05685	NZ_CP048223	complement(1189129..1189643)	-1.01941	0.178418
AXA69_RS05690	NZ_CP048223	1189775..1190106	0.248952	0.973689
AXA69_RS05695	NZ_CP048223	complement(1190282..1190356)	#N/A	#N/A
AXA69_RS05700	NZ_CP048223	complement(1190366..1190440)	1.03524	0.937938
AXA69_RS05705	NZ_CP048223	complement(1190452..1190526)	#N/A	#N/A
AXA69_RS05710	NZ_CP048223	complement(1190579..1190653)	0.780083	0.963818
plsY	NZ_CP048223	complement(1190702..1191363)	-0.186986	0.979155
folB	NZ_CP048223	1191534..1191904	0.239194	0.979155
folK_2	NZ_CP048223	1191958..1192466	0.212441	0.981613
AXA69_RS05730	NZ_CP048223	1192592..1193079	-0.131382	0.981613
mdtD	NZ_CP048223	complement(1193101..1194488)	-0.142512	0.981613
AXA69_RS05740	NZ_CP048223	complement(1194551..1195677)	0.0237461	0.991568
AXA69_RS05745	NZ_CP048223	complement(1195750..1197143)	0.0150434	0.991622
AXA69_RS05750	NZ_CP048223	complement(1197262..1197878)	-0.2212	0.981613
AXA69_RS05755	NZ_CP048223	1197957..1198867	-0.141542	0.981613
AXA69_RS05760	NZ_CP048223	complement(1198940..1199862)	-0.0729099	0.987469
AXA69_RS05765	NZ_CP048223	1200040..1200788	0.102277	0.981613
AXA69_RS05770	NZ_CP048223	complement(1201044..1202626)	0.174797	0.981613
acnB	NZ_CP048223	complement(1202960..1205556)	0.0352225	0.991568
AXA69_RS05780	NZ_CP048223	complement(1205786..1208043)	-0.0483743	0.987469
AXA69_RS05790	NZ_CP048223	1210364..1211463	0.187389	0.979155
AXA69_RS05795	NZ_CP048223	1211600..1211781	-0.334194	0.886202
AXA69_RS05800	NZ_CP048223	complement(1211779..1212734)	0.226108	0.973689
lpdA	NZ_CP048223	complement(1212865..1214291)	0.123731	0.983007
aceF	NZ_CP048223	complement(1214453..1216344)	0.0623343	0.987469
aceE	NZ_CP048223	complement(1216431..1219090)	0.339246	0.973689
pdhR	NZ_CP048223	complement(1219171..1219934)	0.764688	0.6532
ampD	NZ_CP048223	complement(1220212..1220783)	-0.148914	0.981613
AXA69_RS05830	NZ_CP048223	1220934..1221403	-0.0638121	0.987469
nadC	NZ_CP048223	1221409..1222265	0.104682	0.981613
tapA	NZ_CP048223	1222601..1223028	-0.304705	0.973689
tapB	NZ_CP048223	1223033..1224738	-0.437701	0.867233
AXA69_RS05855	NZ_CP048223	1226172..1227046	-0.019141	0.991568
coaE	NZ_CP048223	1227067..1227680	-0.102839	0.981613
zapD	NZ_CP048223	1227719..1228440	0.342964	0.912563
yacG	NZ_CP048223	1228451..1228644	0.154292	0.981613
mutT	NZ_CP048223	complement(1228722..1229128)	0.36868	0.91403
AXA69_RS05880	NZ_CP048223	complement(1229138..1230309)	0.25962	0.975918
secA	NZ_CP048223	complement(1230385..1233104)	0.166163	0.981613
AXA69_RS05890	NZ_CP048223	complement(1233165..1234069)	0.182858	0.981613
lpxC	NZ_CP048223	complement(1234220..1235142)	0.133753	0.983007
ftsZ	NZ_CP048223	complement(1235245..1236395)	0.113479	0.984746
ftsA	NZ_CP048223	complement(1236437..1237695)	0.0230269	0.991568
AXA69_RS05910	NZ_CP048223	complement(1237677..1238428)	-0.0224011	0.991568
murC	NZ_CP048223	complement(1238527..1239980)	-0.0617243	0.987469
murG	NZ_CP048223	complement(1239978..1241062)	0.062599	0.987469
ftsW	NZ_CP048223	complement(1241060..1242243)	0.0195016	0.991622
AXA69_RS05930	NZ_CP048223	complement(1242241..1243523)	0.0735995	0.984746
mraY	NZ_CP048223	complement(1243528..1244609)	0.0932357	0.984746
murF	NZ_CP048223	complement(1244604..1245958)	0.0699841	0.984746
murE	NZ_CP048223	complement(1245956..1247439)	0.0293407	0.991568
AXA69_RS05950	NZ_CP048223	complement(1247539..1249292)	-0.0981339	0.982593
ftsL	NZ_CP048223	complement(1249290..1249603)	-0.0499424	0.987469
rsmH	NZ_CP048223	complement(1249608..1250545)	-0.0727825	0.984746
mraZ	NZ_CP048223	complement(1250547..1251004)	-0.0492863	0.987469
AXA69_RS05970	NZ_CP048223	complement(1251245..1251540)	-0.307887	0.912563
AXA69_RS05975	NZ_CP048223	1251799..1252652	-0.121774	0.981613
lafU	NZ_CP048223	complement(1253034..1253980)	0.0041865	0.997327
lafT	NZ_CP048223	complement(1253981..1254837)	0.205812	0.98156
lafS	NZ_CP048223	complement(1254886..1255592)	0.167424	0.981613
lafF	NZ_CP048223	complement(1255608..1256065)	0.126246	0.981613
lafE	NZ_CP048223	complement(1256104..1257191)	0.0714583	0.984746
AXA69_RS06005	NZ_CP048223	complement(1257183..1257520)	0.362623	0.912563
lafC	NZ_CP048223	complement(1257644..1258035)	0.194539	0.981613
lafB	NZ_CP048223	complement(1258091..1259373)	-0.194441	0.973689
AXA69_RS06025	NZ_CP048223	1259693..1260842	-0.503281	0.979155
lafA	NZ_CP048223	complement(1260859..1261568)	-0.352126	0.91403
AXA69_RS06035	NZ_CP048223	complement(1261756..1262030)	0.0306849	0.991568
AXA69_RS06040	NZ_CP048223	complement(1262028..1264366)	0.0779871	0.984746
lfgL	NZ_CP048223	complement(1264386..1265284)	0.0246202	0.991568
lfgK	NZ_CP048223	complement(1265296..1266614)	-0.0967686	0.983007
AXA69_RS06055	NZ_CP048223	complement(1266615..1267012)	-0.033291	0.991568
fgIL	NZ_CP048223	complement(1267022..1268127)	-0.0846457	0.984746
flgH_2	NZ_CP048223	complement(1268137..1268807)	0.0508514	0.991568
lfgG	NZ_CP048223	complement(1268808..1269592)	0.100794	0.984746
lfgF	NZ_CP048223	complement(1269658..1270391)	0.144331	0.981613
flgEL	NZ_CP048223	complement(1270403..1271595)	-0.125846	0.981613
flgCL	NZ_CP048223	complement(1272313..1272737)	0.0911402	0.984746
lfgB	NZ_CP048223	complement(1272741..1273129)	0.0410524	0.991568
lfgA	NZ_CP048223	1273188..1273981	-0.0776695	0.987469
flgM_2	NZ_CP048223	1274059..1274333	-0.135467	0.981613
lfgN	NZ_CP048223	1274331..1274773	-0.0477282	0.991568
lfiJ	NZ_CP048223	complement(1274778..1275193)	-0.00949603	0.996682
lfiI	NZ_CP048223	complement(1275204..1276543)	0.348478	0.951562
lfiH	NZ_CP048223	complement(1276537..1277228)	0.390964	0.912184
fliGL	NZ_CP048223	complement(1277242..1278269)	0.389695	0.937938
fliFL	NZ_CP048223	complement(1278257..1279998)	0.263183	0.979155
lfiE	NZ_CP048223	complement(1280017..1280342)	0.264108	0.981613
lafK	NZ_CP048223	complement(1280356..1281731)	0.244776	0.981613
c-di-GMP-I_RF01051_4	NZ_CP048223	complement(1281872..1281958)	#N/A	#N/A
lfhA	NZ_CP048223	complement(1282156..1284230)	-0.0431841	0.991568
flhB	NZ_CP048223	complement(1284235..1285370)	0.0762689	0.984746
lfiR	NZ_CP048223	complement(1285368..1286149)	0.297458	0.967452
lfiQ	NZ_CP048223	complement(1286147..1286415)	0.0100957	0.996682
fliP_2	NZ_CP048223	complement(1286418..1287151)	-0.0288283	0.991568
lfiN	NZ_CP048223	complement(1287152..1287528)	0.0910992	0.983007
AXA69_RS06180	NZ_CP048223	complement(1287537..1288246)	0.110317	0.981613
rnpB	NZ_CP048223	complement(1288633..1289018)	0.146778	0.981613
rsmI	NZ_CP048223	complement(1289176..1290008)	-0.00637924	0.996682
AXA69_RS06195	NZ_CP048223	1290089..1291995	0.05256	0.987469
AXA69_RS06205	NZ_CP048223	1292308..1292897	0.0395701	0.991568
yraP	NZ_CP048223	1292903..1293480	-0.0376819	0.991568
AXA69_RS06215	NZ_CP048223	complement(1293535..1293959)	0.282612	0.937938
sspA	NZ_CP048223	complement(1293957..1294585)	0.304817	0.928772
AXA69_RS06225	NZ_CP048223	complement(1294674..1295407)	0.156666	0.981613
AXA69_RS06230	NZ_CP048223	complement(1295405..1296621)	0.159893	0.981613
petA	NZ_CP048223	complement(1296625..1297217)	0.191923	0.981613
rpsI	NZ_CP048223	complement(1297514..1297905)	0.191065	0.981613
rplM	NZ_CP048223	complement(1297922..1298349)	0.233655	0.981613
AXA69_RS06250	NZ_CP048223	complement(1298617..1299710)	-0.0469649	0.987469
AXA69_RS06255	NZ_CP048223	1299852..1300231	-0.23111	0.979235
AXA69_RS06260	NZ_CP048223	1300314..1301674	-0.451366	0.825652
degS	NZ_CP048223	1301765..1302894	0.268497	0.937938
AXA69_RS06275	NZ_CP048223	1303212..1303570	-0.0478251	0.991568
AXA69_RS06280	NZ_CP048223	1303590..1303954	-0.364911	0.981613
AXA69_RS06285	NZ_CP048223	1303955..1304250	-0.068156	0.987469
AXA69_RS06290	NZ_CP048223	1304292..1305067	-0.391026	0.937938
AXA69_RS06295	NZ_CP048223	1305080..1305711	-0.515688	0.912563
AXA69_RS06300	NZ_CP048223	1305755..1306893	-0.436639	0.912184
AXA69_RS06305	NZ_CP048223	1306878..1307992	-0.251448	0.973689
AXA69_RS06315	NZ_CP048223	1308102..1308841	0.0318767	0.991568
npr	NZ_CP048223	complement(1310879..1311150)	-0.144341	0.981613
rapZ	NZ_CP048223	complement(1311172..1312037)	0.117609	0.983007
ptsN	NZ_CP048223	complement(1312081..1312526)	-0.138714	0.981613
hpf	NZ_CP048223	complement(1312530..1312816)	-0.0668044	0.984746
AXA69_RS06345	NZ_CP048223	complement(1312839..1314277)	0.0166625	0.991622
lptB	NZ_CP048223	complement(1314344..1315068)	0.0974033	0.981613
lptA	NZ_CP048223	complement(1315073..1315599)	0.135735	0.981613
lptC	NZ_CP048223	complement(1315587..1316146)	0.0842016	0.983007
kdsC	NZ_CP048223	complement(1316144..1316697)	0.124117	0.981613
AXA69_RS06370	NZ_CP048223	complement(1316698..1317692)	0.223831	0.979155
mlaF	NZ_CP048223	1317901..1318700	0.104331	0.981613
mlaE	NZ_CP048223	1318701..1319479	0.122006	0.981613
mlaD	NZ_CP048223	1319488..1319978	0.0925885	0.983007
mlaC	NZ_CP048223	1319989..1320620	0.0584025	0.987469
AXA69_RS06395	NZ_CP048223	1320618..1320889	0.0141665	0.993766
ibaG	NZ_CP048223	1320890..1321146	0.0225747	0.991568
murA	NZ_CP048223	1321163..1322418	0.320673	0.972194
pmbA	NZ_CP048223	complement(1322511..1323853)	0.236286	0.971844
AXA69_RS06415	NZ_CP048223	1323946..1324490	0.16262	0.981613
AXA69_RS06420	NZ_CP048223	complement(1324582..1327664)	-0.130908	0.981613
AXA69_RS06425	NZ_CP048223	complement(1327883..1328199)	0.0137908	0.993766
rrf_2	NZ_CP048223	complement(1328560..1328673)	#N/A	#N/A
AXA69_RS06435	NZ_CP048223	complement(1328802..1331690)	-0.571772	0.909159
AXA69_RS06440	NZ_CP048223	complement(1331929..1332003)	-1.59344	0.981613
AXA69_RS06445	NZ_CP048223	complement(1332204..1333747)	0.707418	0.815498
gmhB	NZ_CP048223	complement(1334184..1334725)	0.101093	0.983007
tuf_1	NZ_CP048223	complement(1334838..1336021)	-0.0229469	0.991568
fusA	NZ_CP048223	complement(1336077..1338181)	0.187668	0.981613
rpsG	NZ_CP048223	complement(1338257..1338726)	0.251807	0.981613
rpsL	NZ_CP048223	complement(1338821..1339194)	0.327369	0.973689
tusB	NZ_CP048223	complement(1339379..1339668)	-0.412159	0.867233
tusC	NZ_CP048223	complement(1339677..1340032)	-0.521171	0.650335
tusD	NZ_CP048223	complement(1340043..1340434)	-0.30748	0.937938
AXA69_RS06490	NZ_CP048223	complement(1340522..1340901)	-0.272703	0.973689
AXA69_RS06495	NZ_CP048223	complement(1340928..1341643)	-0.646302	0.427109
rpoC	NZ_CP048223	complement(1341841..1346144)	0.128897	0.983007
rpoB	NZ_CP048223	complement(1346237..1350264)	0.25036	0.98156
P26_RF00630_1	NZ_CP048223	1350400..1350460	#N/A	#N/A
P26_RF00630_2	NZ_CP048223	complement(1350423..1350556)	0.210466	0.980726
rplL	NZ_CP048223	complement(1350488..1350849)	0.137653	0.983007
rplJ	NZ_CP048223	complement(1350902..1351401)	0.113354	0.984746
rplA	NZ_CP048223	complement(1351659..1352359)	0.129981	0.984746
rplK	NZ_CP048223	complement(1352365..1352792)	0.196945	0.981613
nusG	NZ_CP048223	complement(1352927..1353477)	0.212005	0.98156
secE	NZ_CP048223	complement(1353488..1353858)	0.252482	0.973689
AXA69_RS06540	NZ_CP048223	complement(1353920..1353995)	-0.379585	0.987469
tuf_2	NZ_CP048223	complement(1354050..1355233)	0.032941	0.991568
AXA69_RS06550	NZ_CP048223	complement(1355409..1355482)	#N/A	#N/A
AXA69_RS06555	NZ_CP048223	complement(1355522..1355605)	2.06103	0.979155
AXA69_RS06560	NZ_CP048223	1355868..1356805	0.153719	0.981613
birA	NZ_CP048223	complement(1356887..1357851)	0.00391939	0.997756
murB	NZ_CP048223	complement(1357849..1358885)	0.0823216	0.984746
AXA69_RS06575	NZ_CP048223	1359014..1359666	0.132742	0.981613
AXA69_RS06580	NZ_CP048223	1359664..1361018	0.0286343	0.991568
AXA69_RS06585	NZ_CP048223	complement(1361100..1363069)	-0.525976	0.656447
AXA69_RS06590	NZ_CP048223	1363437..1364566	-0.898483	0.124761
torA	NZ_CP048223	1364590..1367069	-1.20323	0.0533093
AXA69_RS06600	NZ_CP048223	complement(1367148..1367608)	-0.199738	0.981613
AXA69_RS06605	NZ_CP048223	complement(1367741..1369089)	-0.471083	0.613265
AXA69_RS06610	NZ_CP048223	complement(1369128..1369783)	-0.357978	0.747597
AXA69_RS06615	NZ_CP048223	complement(1369891..1370222)	-0.381353	0.756208
AXA69_RS06620	NZ_CP048223	1370287..1370534	-0.191072	0.981613
AXA69_RS06625	NZ_CP048223	complement(1370583..1371214)	0.248318	0.967452
msrP	NZ_CP048223	complement(1371206..1372209)	-0.11915	0.981613
AXA69_RS06635	NZ_CP048223	1372583..1373064	0.0992791	0.981613
AXA69_RS06640	NZ_CP048223	complement(1373121..1374400)	0.0037473	0.997327
AXA69_RS06645	NZ_CP048223	complement(1374398..1374912)	-0.0297873	0.991568
AXA69_RS06650	NZ_CP048223	complement(1374922..1376321)	0.038927	0.991568
AXA69_RS06655	NZ_CP048223	complement(1376427..1376518)	-1.59345	0.981613
AXA69_RS06660	NZ_CP048223	1376646..1377205	-0.384124	0.912563
AXA69_RS06665	NZ_CP048223	complement(1377132..1377835)	-0.138312	0.981613
AXA69_RS06670	NZ_CP048223	1377978..1378399	-0.0548066	0.987469
AXA69_RS06680	NZ_CP048223	1378751..1379514	-0.0302546	0.991568
asnC	NZ_CP048223	complement(1379537..1380027)	0.130298	0.981613
AXA69_RS06690	NZ_CP048223	1380152..1381143	-0.118855	0.983007
clpB	NZ_CP048223	complement(1381442..1384014)	-0.464928	0.686629
pgeF	NZ_CP048223	complement(1384190..1384938)	-0.100964	0.981613
rluD	NZ_CP048223	complement(1385075..1386054)	0.33223	0.821748
AXA69_RS06710	NZ_CP048223	1386173..1386927	0.225855	0.973689
AXA69_RS06715	NZ_CP048223	complement(1387146..1388473)	0.171885	0.981613
AXA69_RS06720	NZ_CP048223	complement(1388562..1389961)	0.117927	0.981613
AXA69_RS06725	NZ_CP048223	complement(1390202..1391508)	0.0415054	0.991568
AXA69_RS06730	NZ_CP048223	complement(1391535..1392202)	-0.208514	0.980726
AXA69_RS06735	NZ_CP048223	complement(1392386..1393137)	-0.462264	0.707106
pntB	NZ_CP048223	complement(1393235..1394718)	0.145125	0.981613
AXA69_RS06745	NZ_CP048223	complement(1394731..1396253)	0.0436679	0.991568
yqhD	NZ_CP048223	complement(1396762..1397924)	-0.0871732	0.984746
AXA69_RS06760	NZ_CP048223	1398978..1399489	-0.271918	0.972194
AXA69_RS06765	NZ_CP048223	complement(1399560..1401448)	-0.577428	0.587871
AXA69_RS06770	NZ_CP048223	complement(1401704..1403073)	-0.252566	0.979155
AXA69_RS06775	NZ_CP048223	complement(1403381..1403456)	#N/A	#N/A
AXA69_RS06780	NZ_CP048223	1403659..1404200	-0.409085	0.765157
pyrB	NZ_CP048223	1404476..1405395	0.19275	0.981613
AXA69_RS06790	NZ_CP048223	1405414..1405877	0.376929	0.912184
AXA69_RS06795	NZ_CP048223	1406080..1406570	-0.399165	0.912563
AXA69_RS06800	NZ_CP048223	complement(1406764..1408169)	-1.02972	0.119714
argF	NZ_CP048223	complement(1408293..1409296)	-0.937069	0.322877
arcC	NZ_CP048223	complement(1409400..1410325)	-0.773427	0.490481
arcA_1	NZ_CP048223	complement(1410389..1411608)	-0.529804	0.900166
AXA69_RS23170	NZ_CP048223	1412357..1412532	-1.64013	0.163858
AXA69_RS06820	NZ_CP048223	1412633..1413279	-0.0475515	0.991568
AXA69_RS06825	NZ_CP048223	1413282..1413649	0.438552	0.980726
CsrB_RF00018_1	NZ_CP048223	1413926..1414216	-0.0588703	0.987469
CsrC_RF00084_3	NZ_CP048223	1414004..1414224	0.00877464	0.997756
PrrB_RsmZ_RF00166_2	NZ_CP048223	1414073..1414115	#N/A	#N/A
AXA69_RS06830	NZ_CP048223	complement(1414254..1415986)	-0.302267	0.931064
mglA	NZ_CP048223	complement(1417066..1418585)	-0.442344	0.861612
mglB	NZ_CP048223	complement(1418640..1419625)	-0.539375	0.912563
AXA69_RS06855	NZ_CP048223	complement(1423152..1424155)	0.0946493	0.983007
galE_1	NZ_CP048223	1424361..1425373	-0.0967862	0.984746
AXA69_RS06865	NZ_CP048223	1425458..1426515	-0.297059	0.973689
galK_1	NZ_CP048223	1426513..1427660	-0.347769	0.937938
galM	NZ_CP048223	1427753..1428732	-0.372661	0.912563
AXA69_RS06880	NZ_CP048223	1428885..1429879	-0.439492	0.867233
bacA	NZ_CP048223	1430139..1430953	0.330873	0.912563
AXA69_RS06890	NZ_CP048223	complement(1431018..1431694)	-0.150474	0.981613
AXA69_RS06895	NZ_CP048223	complement(1431688..1432256)	-0.20897	0.973689
AXA69_RS06900	NZ_CP048223	complement(1432390..1432955)	-0.161235	0.981613
argS	NZ_CP048223	1433270..1435014	0.0262847	0.991568
AXA69_RS06910	NZ_CP048223	1435019..1435845	0.133436	0.981613
hslV	NZ_CP048223	1436038..1436570	-0.196143	0.980899
hslU	NZ_CP048223	1436636..1437963	-0.0365114	0.991568
AXA69_RS06925	NZ_CP048223	complement(1438038..1439431)	-0.289824	0.973689
AXA69_RS06930	NZ_CP048223	1439623..1440542	-0.383827	0.825652
AXA69_RS06935	NZ_CP048223	1440834..1443379	-2.34864	0.00498097
nirD	NZ_CP048223	1443487..1443803	-3.37581	0.000414746
nirC	NZ_CP048223	1443856..1444667	-3.39812	0.000481828
cobA_1	NZ_CP048223	1444681..1446086	-2.96417	0.00186225
mgtE_2	NZ_CP048223	1446238..1447661	-0.0302197	0.991568
rraA	NZ_CP048223	1448959..1449443	-0.0521131	0.991568
RyhB_RF00057	NZ_CP048223	complement(1449517..1449675)	0.282266	0.973689
AXA69_RS06970	NZ_CP048223	complement(1449716..1450389)	0.529571	0.361007
AXA69_RS06975	NZ_CP048223	complement(1450561..1450847)	-0.105692	0.983007
AXA69_RS06980	NZ_CP048223	complement(1450859..1452285)	-0.076273	0.984746
AXA69_RS06985	NZ_CP048223	1452391..1452692	-0.946809	0.243972
recQ	NZ_CP048223	complement(1452795..1454617)	0.201064	0.98156
AXA69_RS06995	NZ_CP048223	1454752..1455215	-0.195105	0.981613
AXA69_RS07000	NZ_CP048223	1455341..1455867	-0.439209	0.905473
AXA69_RS07005	NZ_CP048223	complement(1456151..1456226)	#N/A	#N/A
AXA69_RS07010	NZ_CP048223	complement(1456382..1457085)	-0.0606627	0.987469
AXA69_RS07015	NZ_CP048223	complement(1457132..1457973)	0.0733936	0.987469
AXA69_RS07020	NZ_CP048223	complement(1457971..1458875)	0.0527246	0.987469
potA	NZ_CP048223	complement(1458873..1460026)	0.0085775	0.996473
AXA69_RS07030	NZ_CP048223	complement(1460104..1461188)	-0.18735	0.980726
AXA69_RS07035	NZ_CP048223	complement(1461305..1462401)	0.195898	0.981613
AXA69_RS07040	NZ_CP048223	complement(1462457..1463874)	-0.06354	0.987469
AXA69_RS07045	NZ_CP048223	complement(1464018..1465348)	-0.512829	0.767449
AXA69_RS07050	NZ_CP048223	1465817..1466202	-0.15869	0.979155
AXA69_RS07055	NZ_CP048223	1466254..1467107	-0.0726287	0.987469
AXA69_RS07060	NZ_CP048223	1467283..1467740	-0.144073	0.981613
AXA69_RS07065	NZ_CP048223	1467819..1468807	-0.258114	0.971844
yegD	NZ_CP048223	1468986..1470346	0.0487815	0.991568
AXA69_RS07075	NZ_CP048223	1470560..1470978	-0.0395111	0.991568
AXA69_RS07080	NZ_CP048223	1471117..1471964	-0.0428144	0.987469
malZ	NZ_CP048223	1471972..1473800	-0.0962713	0.983007
pseB	NZ_CP048223	1474023..1475026	-0.0363229	0.991568
AXA69_RS07100	NZ_CP048223	1476880..1477910	-0.231368	0.981613
AXA69_RS23180	NZ_CP048223	complement(1477923..1478152)	-0.133308	0.983007
AXA69_RS07110	NZ_CP048223	complement(1478541..1479505)	0.042553	0.991568
AXA69_RS07120	NZ_CP048223	complement(1480676..1481880)	0.149649	0.981613
AXA69_RS07125	NZ_CP048223	complement(1481860..1482917)	0.122389	0.981613
AXA69_RS07130	NZ_CP048223	complement(1482918..1484287)	-0.00873325	0.996473
AXA69_RS07135	NZ_CP048223	complement(1484288..1485036)	-0.0584222	0.987469
AXA69_RS07140	NZ_CP048223	complement(1485037..1485269)	0.0491107	0.991568
AXA69_RS07145	NZ_CP048223	complement(1485267..1485802)	-0.00602679	0.996682
pseF	NZ_CP048223	1485969..1486663	-0.108917	0.981613
pseG	NZ_CP048223	1486654..1487909	-0.186049	0.981613
pseI	NZ_CP048223	1487917..1488962	-0.206913	0.973689
AXA69_RS07165	NZ_CP048223	1488956..1490169	-0.519891	0.592899
AXA69_RS07170	NZ_CP048223	1490167..1490429	-0.533234	0.485395
AXA69_RS07185	NZ_CP048223	complement(1491583..1492697)	0.180677	0.981613
AXA69_RS07195	NZ_CP048223	complement(1494114..1494517)	0.0696066	0.987469
AXA69_RS07200	NZ_CP048223	complement(1494508..1495271)	-0.0237334	0.991568
AXA69_RS07205	NZ_CP048223	complement(1495269..1495480)	0.173449	0.981613
AXA69_RS07210	NZ_CP048223	complement(1495474..1497155)	-0.0587536	0.987469
AXA69_RS07215	NZ_CP048223	complement(1497256..1497794)	-0.0846378	0.984746
AXA69_RS07220	NZ_CP048223	complement(1497886..1499060)	-0.437727	0.637903
trmA	NZ_CP048223	1499234..1500366	0.177863	0.981613
rstA	NZ_CP048223	1500504..1501210	-1.39645	0.000107047
rstB	NZ_CP048223	1501249..1502573	-1.67312	4.99616e-07
AXA69_RS07240	NZ_CP048223	1502629..1502810	-0.660005	0.78801
AXA69_RS07245	NZ_CP048223	complement(1502891..1504146)	0.173916	0.981613
AXA69_RS07250	NZ_CP048223	complement(1504327..1505759)	-0.0443094	0.987469
rpmE	NZ_CP048223	complement(1505930..1506144)	0.405133	0.923512
priA	NZ_CP048223	1506293..1508499	-0.290273	0.930697
AXA69_RS07265	NZ_CP048223	complement(1508588..1509702)	-0.663063	0.485395
AXA69_RS07270	NZ_CP048223	complement(1509756..1510309)	-0.465477	0.867233
AXA69_RS07275	NZ_CP048223	1510444..1510838	-0.0509144	0.987469
ompA_2	NZ_CP048223	complement(1510896..1512001)	-0.206865	0.981613
ilvA	NZ_CP048223	complement(1512318..1513837)	0.143505	0.981613
ilvD	NZ_CP048223	complement(1513916..1515756)	-0.264831	0.973689
AXA69_RS07295	NZ_CP048223	complement(1515907..1516847)	-0.50461	0.90299
ilvM	NZ_CP048223	complement(1516861..1517150)	-0.353908	0.961513
AXA69_RS07305	NZ_CP048223	complement(1517148..1518793)	-0.62337	0.570562
AXA69_RS07315	NZ_CP048223	1520831..1521729	0.183095	0.981613
AXA69_RS07320	NZ_CP048223	complement(1521889..1522385)	-0.279773	0.937938
AXA69_RS07325	NZ_CP048223	complement(1522383..1523032)	-0.173155	0.973689
AXA69_RS07330	NZ_CP048223	1523108..1523742	-0.11393	0.981613
pncB	NZ_CP048223	1523833..1525010	-0.203607	0.98156
AXA69_RS07340	NZ_CP048223	1525136..1525980	0.0673564	0.987469
AXA69_RS07345	NZ_CP048223	1525978..1526738	-0.0258864	0.991568
AXA69_RS07350	NZ_CP048223	1526739..1528273	0.279236	0.971844
STnc310_RF02067	NZ_CP048223	1528321..1528377	#N/A	#N/A
AXA69_RS07355	NZ_CP048223	complement(1528379..1528986)	0.237904	0.973689
AXA69_RS07360	NZ_CP048223	complement(1529365..1530353)	-0.050347	0.987469
ccoG	NZ_CP048223	complement(1530439..1531889)	-0.0230086	0.991568
AXA69_RS07370	NZ_CP048223	complement(1532087..1532349)	0.184372	0.981613
AXA69_RS07375	NZ_CP048223	complement(1532381..1533534)	0.0727212	0.987469
cueR	NZ_CP048223	complement(1533620..1534008)	-0.557598	0.650335
cadA_1	NZ_CP048223	complement(1534010..1536438)	-0.39439	0.693609
pyrE	NZ_CP048223	complement(1536629..1537281)	0.4824	0.843645
rph	NZ_CP048223	complement(1537352..1538073)	0.163652	0.98156
AXA69_RS07400	NZ_CP048223	1538365..1539227	0.182384	0.981613
AXA69_RS07405	NZ_CP048223	1539396..1540459	0.0358367	0.991568
AXA69_RS07410	NZ_CP048223	complement(1540435..1541486)	0.310144	0.91403
AXA69_RS07415	NZ_CP048223	complement(1541484..1542166)	0.356484	0.91736
AXA69_RS07420	NZ_CP048223	complement(1542164..1543374)	0.195587	0.973689
AXA69_RS07425	NZ_CP048223	complement(1543382..1545141)	0.0483345	0.987469
AXA69_RS07430	NZ_CP048223	complement(1545233..1546353)	0.102712	0.983007
rfaD	NZ_CP048223	complement(1546440..1547398)	0.0854174	0.984746
AXA69_RS07440	NZ_CP048223	1547546..1548189	0.187904	0.979155
AXA69_RS07445	NZ_CP048223	1548244..1549340	0.145948	0.981613
tdh	NZ_CP048223	1549410..1550437	0.0385192	0.991568
AXA69_RS07455	NZ_CP048223	1550636..1551090	0.253163	0.973689
rep	NZ_CP048223	complement(1553471..1555482)	0.11665	0.981613
AXA69_RS07470	NZ_CP048223	1555650..1556869	-0.0822365	0.984746
AXA69_RS07475	NZ_CP048223	1556884..1557317	0.123347	0.983007
tcdA	NZ_CP048223	complement(1557340..1558175)	0.185048	0.98156
AXA69_RS07485	NZ_CP048223	complement(1558346..1558421)	#N/A	#N/A
rrf_3	NZ_CP048223	complement(1558520..1558633)	-1.18783	0.345181
AXA69_RS07495	NZ_CP048223	complement(1558762..1561650)	-0.239939	0.981613
AXA69_RS07500	NZ_CP048223	complement(1561889..1561963)	-1.59344	0.981613
AXA69_RS07505	NZ_CP048223	complement(1562164..1563707)	0.648484	0.905473
hemG	NZ_CP048223	complement(1564199..1564722)	0.116375	0.981613
AXA69_RS07515	NZ_CP048223	complement(1564731..1566187)	-0.0963927	0.983007
AXA69_RS07520	NZ_CP048223	complement(1566225..1566841)	-0.395669	0.912563
pepQ	NZ_CP048223	complement(1566842..1568163)	-0.35809	0.937938
AXA69_RS07530	NZ_CP048223	1568355..1570291	-0.170092	0.981613
fadB	NZ_CP048223	1570497..1572643	-0.438877	0.961513
fadA	NZ_CP048223	1572645..1573828	-0.239472	0.981613
AXA69_RS07545	NZ_CP048223	1574116..1574837	0.350382	0.892875
AXA69_RS07550	NZ_CP048223	1574890..1576334	0.248367	0.973689
AXA69_RS07555	NZ_CP048223	1576471..1577708	0.143097	0.981613
AXA69_RS07560	NZ_CP048223	complement(1577784..1577974)	-0.0779535	0.987469
tusA	NZ_CP048223	1578147..1578391	0.0768695	0.987469
AXA69_RS07570	NZ_CP048223	1578412..1578758	0.327141	0.952977
AXA69_RS07575	NZ_CP048223	complement(1578881..1579536)	0.289135	0.974264
AXA69_RS07580	NZ_CP048223	complement(1579793..1580238)	-0.0612902	0.987469
glyQ	NZ_CP048223	1580461..1581383	0.0663701	0.984746
glyS	NZ_CP048223	1581394..1583462	0.123985	0.981613
AXA69_RS07595	NZ_CP048223	complement(1583595..1584067)	0.452131	0.856819
AXA69_RS07600	NZ_CP048223	complement(1584416..1584912)	0.20976	0.973689
AXA69_RS07605	NZ_CP048223	1585257..1586053	-0.236686	0.973689
AXA69_RS07610	NZ_CP048223	1586192..1586955	-0.0153469	0.991622
aexT	NZ_CP048223	complement(1587057..1588483)	-3.4731	0
AXA69_RS07620	NZ_CP048223	1588683..1589038	-3.25996	0
AXA69_RS07625	NZ_CP048223	complement(1589191..1590416)	-0.362518	0.937938
AXA69_RS07630	NZ_CP048223	complement(1590708..1591924)	-1.931	0.0085781
AXA69_RS07635	NZ_CP048223	complement(1592043..1592383)	-0.317549	0.973689
norW	NZ_CP048223	complement(1592436..1593601)	-0.561839	0.719646
norV	NZ_CP048223	complement(1593599..1595163)	-0.424402	0.790869
norR	NZ_CP048223	1595336..1596864	-0.601254	0.296659
AXA69_RS07655	NZ_CP048223	complement(1596954..1597660)	-0.235239	0.962853
AXA69_RS07660	NZ_CP048223	1597946..1599534	0.0928677	0.984746
AXA69_RS07665	NZ_CP048223	1599538..1600856	-0.214471	0.979155
AXA69_RS07670	NZ_CP048223	complement(1600938..1601941)	0.0624108	0.987469
AXA69_RS07675	NZ_CP048223	1602378..1603498	-0.456756	0.686629
livH	NZ_CP048223	1603563..1604488	-0.718013	0.292667
AXA69_RS07685	NZ_CP048223	1604486..1605753	-0.640192	0.490481
livG	NZ_CP048223	1605751..1606508	-0.376685	0.947142
AXA69_RS07695	NZ_CP048223	1606526..1607226	-0.230121	0.979235
AXA69_RS07700	NZ_CP048223	1607231..1608078	-0.143526	0.981613
AXA69_RS07705	NZ_CP048223	complement(1608058..1608563)	-0.238423	0.974264
glpE	NZ_CP048223	1608734..1609056	-0.0166562	0.991622
glpG	NZ_CP048223	1609054..1609886	-0.0401243	0.991568
AXA69_RS07720	NZ_CP048223	complement(1609961..1612374)	0.0356708	0.991568
AXA69_RS07725	NZ_CP048223	1612676..1612932	-0.116842	0.983007
rnk_pseudo_RF01772_2	NZ_CP048223	complement(1612963..1613042)	-1.59345	0.981613
fre	NZ_CP048223	complement(1613103..1613800)	0.00523688	0.997327
ubiD	NZ_CP048223	complement(1613945..1615413)	-0.0567036	0.987469
AXA69_RS07740	NZ_CP048223	complement(1615448..1616454)	-0.1135	0.983007
rho	NZ_CP048223	complement(1616562..1617826)	-0.0218646	0.991568
trxA	NZ_CP048223	complement(1618034..1618359)	0.0496272	0.991568
rhlB	NZ_CP048223	1618474..1619762	-0.086562	0.983007
gppA	NZ_CP048223	1619777..1621266	0.0300219	0.991568
AXA69_RS07765	NZ_CP048223	1621298..1621551	0.0351907	0.991568
AXA69_RS07770	NZ_CP048223	complement(1621624..1622372)	-0.02037	0.991568
AXA69_RS07775	NZ_CP048223	1622451..1623190	-0.335289	0.91403
AXA69_RS07780	NZ_CP048223	complement(1623199..1625744)	-0.208602	0.974264
prlC	NZ_CP048223	complement(1625951..1627992)	-0.347583	0.912563
hemB	NZ_CP048223	complement(1628217..1629235)	0.0512721	0.987469
AXA69_RS07795	NZ_CP048223	complement(1629240..1630024)	0.068783	0.984746
tatC	NZ_CP048223	complement(1630137..1630891)	0.0314907	0.991568
tatB	NZ_CP048223	complement(1630889..1631334)	-0.103773	0.981613
tatA_1	NZ_CP048223	complement(1631339..1631583)	-0.0837318	0.983007
ubiB	NZ_CP048223	complement(1631698..1633337)	-0.307858	0.91403
AXA69_RS07820	NZ_CP048223	complement(1633338..1633945)	-0.330396	0.864291
ubiE	NZ_CP048223	complement(1633955..1634706)	-0.095223	0.983007
crcB	NZ_CP048223	complement(1634773..1635149)	-1.5555	3.22069e-12
AXA69_RS07840	NZ_CP048223	complement(1636766..1636840)	#N/A	#N/A
rrf_4	NZ_CP048223	complement(1636948..1637061)	-7.46446	0.127287
AXA69_RS07850	NZ_CP048223	complement(1637190..1640078)	-0.562377	0.912563
AXA69_RS07855	NZ_CP048223	complement(1640321..1640395)	#N/A	#N/A
AXA69_RS07860	NZ_CP048223	complement(1640417..1640492)	2.06103	0.979155
AXA69_RS07865	NZ_CP048223	complement(1640566..1642109)	-0.533681	0.819026
AXA69_RS07870	NZ_CP048223	complement(1642554..1643731)	-0.303873	0.973689
AXA69_RS07875	NZ_CP048223	complement(1643735..1644396)	-0.131302	0.983007
AXA69_RS07880	NZ_CP048223	complement(1644394..1644794)	-0.0601195	0.991568
AXA69_RS07885	NZ_CP048223	complement(1644792..1645321)	0.00849827	0.996682
AXA69_RS07890	NZ_CP048223	complement(1645319..1646613)	0.0110502	0.996473
AXA69_RS07895	NZ_CP048223	complement(1646611..1647371)	-0.466604	0.887637
AXA69_RS07900	NZ_CP048223	1647582..1648357	0.0949747	0.983007
STnc540_RF02082	NZ_CP048223	1648377..1648440	#N/A	#N/A
AXA69_RS07905	NZ_CP048223	complement(1648583..1649058)	0.187242	0.981613
AXA69_RS07910	NZ_CP048223	1649596..1651031	-0.00485565	0.997327
AXA69_RS07915	NZ_CP048223	1651134..1652164	-0.359921	0.981613
AXA69_RS07920	NZ_CP048223	1652288..1652907	-0.597081	0.57586
istB_4	NZ_CP048223	complement(1652946..1653700)	-4.76084	0.679597
istA_4	NZ_CP048223	complement(1653716..1655256)	2.86433	0.937938
AXA69_RS07935	NZ_CP048223	1655449..1656542	-1.08443	0.819026
AXA69_RS07940	NZ_CP048223	1656559..1658219	-0.47059	0.815498
AXA69_RS07945	NZ_CP048223	1658217..1659079	0.160706	0.981613
AXA69_RS07950	NZ_CP048223	complement(1659252..1660849)	-0.466451	0.779135
AXA69_RS07955	NZ_CP048223	complement(1660850..1661343)	-0.310611	0.962853
AXA69_RS07960	NZ_CP048223	complement(1661441..1662590)	0.482092	0.695912
AXA69_RS07965	NZ_CP048223	complement(1662652..1663592)	-0.265104	0.973689
AXA69_RS07975	NZ_CP048223	complement(1665267..1667350)	-0.276944	0.973689
AXA69_RS07980	NZ_CP048223	complement(1667335..1667990)	-0.153025	0.981613
glmS	NZ_CP048223	complement(1668306..1670137)	0.749873	0.159621
AXA69_RS07990	NZ_CP048223	complement(1670197..1670969)	0.268666	0.981613
blrA	NZ_CP048223	1671094..1671767	-0.227909	0.979155
blrB	NZ_CP048223	1671827..1673268	-0.215743	0.979155
creD	NZ_CP048223	1674162..1675510	-0.0156555	0.991622
glmU	NZ_CP048223	complement(1675573..1676933)	0.538214	0.634792
atpC	NZ_CP048223	complement(1677029..1677456)	0.0637577	0.987469
atpD	NZ_CP048223	complement(1677476..1678863)	0.155397	0.981613
atpG	NZ_CP048223	complement(1678898..1679763)	0.16178	0.981613
atpA	NZ_CP048223	complement(1679808..1681348)	0.129502	0.983007
atpH	NZ_CP048223	complement(1681365..1681897)	0.0140772	0.991622
atpF	NZ_CP048223	complement(1681912..1682381)	0.0565882	0.987469
atpE	NZ_CP048223	complement(1682440..1682681)	0.175578	0.981613
atpB	NZ_CP048223	complement(1682707..1683485)	0.0886887	0.987469
AXA69_RS08060	NZ_CP048223	complement(1683495..1683901)	0.0626216	0.991568
AXA69_RS08065	NZ_CP048223	complement(1684093..1685000)	-0.04118	0.991568
AXA69_RS08070	NZ_CP048223	complement(1684998..1685800)	0.152853	0.981613
rsmG	NZ_CP048223	complement(1685828..1686453)	0.0134989	0.991622
mnmG	NZ_CP048223	complement(1686463..1688351)	0.0672142	0.984746
mioC	NZ_CP048223	complement(1688862..1689310)	0.254635	0.973689
AXA69_RS08090	NZ_CP048223	1689696..1691800	-0.040316	0.991568
AXA69_RS08095	NZ_CP048223	1691859..1693504	0.0234607	0.991568
AXA69_RS08100	NZ_CP048223	1693552..1694315	0.206035	0.981613
AXA69_RS08105	NZ_CP048223	1694334..1695256	0.314768	0.971844
fhuB	NZ_CP048223	1695254..1697235	0.1239	0.983007
AXA69_RS08115	NZ_CP048223	complement(1697335..1699808)	-0.274856	0.973689
AXA69_RS08120	NZ_CP048223	complement(1699975..1700948)	0.0306813	0.991568
AXA69_RS08125	NZ_CP048223	complement(1700946..1701727)	-0.269623	0.937938
AXA69_RS08130	NZ_CP048223	complement(1701725..1702674)	-0.318873	0.937938
AXA69_RS08135	NZ_CP048223	complement(1702672..1703615)	-0.226111	0.979155
AXA69_RS08140	NZ_CP048223	complement(1703613..1705381)	-0.0401054	0.991568
AXA69_RS08145	NZ_CP048223	complement(1705376..1707198)	-0.187326	0.981613
AXA69_RS08150	NZ_CP048223	complement(1707333..1707850)	-0.0202786	0.991622
AXA69_RS08155	NZ_CP048223	1708053..1710220	-0.177858	0.981613
basC	NZ_CP048223	complement(1710267..1711588)	-0.211783	0.973689
AXA69_RS08170	NZ_CP048223	1716366..1716616	0.185279	0.981613
AXA69_RS08175	NZ_CP048223	1716799..1717955	0.288115	0.912563
mnmE	NZ_CP048223	complement(1718058..1719418)	0.0387452	0.991568
yidC	NZ_CP048223	complement(1719507..1721152)	0.369054	0.965629
yidD	NZ_CP048223	complement(1721159..1721406)	0.226205	0.981613
rnpA	NZ_CP048223	complement(1721374..1721732)	0.296127	0.973689
rpmH	NZ_CP048223	complement(1721733..1721866)	0.322511	0.973689
AXA69_RS08205	NZ_CP048223	complement(1722137..1722870)	0.63411	0.79852
AXA69_RS08210	NZ_CP048223	complement(1722884..1723551)	0.706777	0.577121
AXA69_RS08215	NZ_CP048223	complement(1723553..1724310)	0.69983	0.811403
dnaA	NZ_CP048223	1724623..1725992	0.287556	0.912563
dnaN	NZ_CP048223	1726076..1727178	0.258633	0.973689
recF	NZ_CP048223	1727182..1728284	0.184163	0.980899
gyrB	NZ_CP048223	1728282..1730695	0.232542	0.98156
AXA69_RS08240	NZ_CP048223	complement(1730764..1731527)	-0.033331	0.991568
AXA69_RS08245	NZ_CP048223	complement(1731732..1732108)	-0.384756	0.912563
AXA69_RS08250	NZ_CP048223	complement(1732180..1732883)	-0.424241	0.857247
AXA69_RS08255	NZ_CP048223	1733163..1733575	-0.701071	0.0922382
AXA69_RS08260	NZ_CP048223	1733670..1734106	-0.818695	0.264811
mir-2973_RF02096_1	NZ_CP048223	complement(1734112..1734139)	#N/A	#N/A
mir-2973_RF02096_2	NZ_CP048223	1734116..1734178	#N/A	#N/A
AXA69_RS23185	NZ_CP048223	complement(1735170..1735315)	-1.43251	0.127287
AXA69_RS08270	NZ_CP048223	complement(1735303..1735733)	-0.951258	0.00281704
AXA69_RS08275	NZ_CP048223	complement(1735847..1737093)	-0.314879	0.867233
AXA69_RS08280	NZ_CP048223	1737387..1737619	-0.0358296	0.991568
AXA69_RS08300	NZ_CP048223	complement(1739781..1740463)	-0.0548188	0.987469
AXA69_RS08305	NZ_CP048223	complement(1740551..1743138)	-0.0355295	0.991568
AXA69_RS08310	NZ_CP048223	complement(1743266..1743780)	-0.149805	0.981613
kdpB	NZ_CP048223	complement(1743842..1745898)	-0.255201	0.973689
kdpA	NZ_CP048223	complement(1745967..1747648)	-0.415241	0.861612
gorA	NZ_CP048223	complement(1747963..1749311)	-0.0474509	0.987469
AXA69_RS08330	NZ_CP048223	complement(1749389..1751355)	-0.131567	0.981613
AXA69_RS08335	NZ_CP048223	complement(1751479..1754558)	0.0202544	0.991622
AXA69_RS08340	NZ_CP048223	complement(1754575..1755680)	-0.0986298	0.984746
AXA69_RS08345	NZ_CP048223	complement(1755629..1756269)	-0.106804	0.983007
AXA69_RS08350	NZ_CP048223	1756529..1756604	-1.59363	0.981613
AXA69_RS08355	NZ_CP048223	1756656..1756730	0.423421	0.987469
AXA69_RS08360	NZ_CP048223	1756752..1756836	-0.971959	0.980726
AXA69_RS08365	NZ_CP048223	1756915..1756990	2.06103	0.979155
AXA69_RS08370	NZ_CP048223	1757185..1757696	-0.28102	0.973689
AXA69_RS08375	NZ_CP048223	complement(1757814..1758625)	-0.223562	0.97128
AXA69_RS08380	NZ_CP048223	complement(1758717..1759756)	-0.36305	0.825652
trmH	NZ_CP048223	complement(1759747..1760492)	-0.364552	0.905473
spoT	NZ_CP048223	complement(1760650..1762763)	-0.243724	0.973689
rpoZ	NZ_CP048223	complement(1762899..1763173)	0.236512	0.973689
gmk	NZ_CP048223	complement(1763254..1763879)	0.203032	0.980726
AXA69_RS08410	NZ_CP048223	complement(1764180..1765246)	0.00920185	0.99609
AXA69_RS08415	NZ_CP048223	1765421..1766133	-0.361419	0.947142
AXA69_RS08420	NZ_CP048223	1766205..1767064	-0.420418	0.714867
AXA69_RS08425	NZ_CP048223	complement(1767062..1767915)	0.272278	0.966165
AXA69_RS08430	NZ_CP048223	1767956..1768251	-0.429029	0.91403
AXA69_RS23190	NZ_CP048223	complement(1768409..1768569)	-1.23905	0.0872345
AXA69_RS08435	NZ_CP048223	complement(1768555..1769453)	-1.06767	0.238423
AXA69_RS08440	NZ_CP048223	1769546..1770519	-0.00261819	0.997756
trpS_2	NZ_CP048223	complement(1770499..1771511)	0.123171	0.982163
AXA69_RS08450	NZ_CP048223	complement(1771704..1772137)	-0.367928	0.930697
AXA69_RS08455	NZ_CP048223	1772516..1773702	-1.37326	0.0457566
ftnA	NZ_CP048223	1775661..1776184	0.0115339	0.994446
AXA69_RS08470	NZ_CP048223	1776387..1777570	0.0592762	0.987469
leuE	NZ_CP048223	1777680..1778317	-0.26945	0.954577
AXA69_RS08480	NZ_CP048223	1778438..1779045	-0.0350445	0.991568
AXA69_RS08485	NZ_CP048223	complement(1779099..1779772)	0.188076	0.981613
AXA69_RS08490	NZ_CP048223	complement(1779781..1780733)	0.498051	0.819026
AXA69_RS08495	NZ_CP048223	complement(1780731..1781398)	-0.123639	0.984746
AXA69_RS08505	NZ_CP048223	complement(1783779..1784116)	-0.00162205	0.997756
istA_5	NZ_CP048223	1784319..1785859	-5.13279	0.0349624
istB_5	NZ_CP048223	1785875..1786629	0.589233	0.981613
AXA69_RS08525	NZ_CP048223	complement(1787114..1787673)	-0.0865488	0.984746
AXA69_RS08530	NZ_CP048223	1788246..1788868	-0.336412	0.972194
AXA69_RS08535	NZ_CP048223	1789036..1791926	-0.0739502	0.987469
AXA69_RS08540	NZ_CP048223	1791947..1793096	-0.432397	0.973689
AXA69_RS08545	NZ_CP048223	1793118..1793686	-0.246805	0.979155
AXA69_RS08550	NZ_CP048223	complement(1793721..1794130)	-0.317038	0.912563
AXA69_RS08555	NZ_CP048223	1794264..1795936	-0.142688	0.981613
AXA69_RS08560	NZ_CP048223	1795931..1796661	-0.117819	0.981613
AXA69_RS08565	NZ_CP048223	1796772..1797967	-2.27471	0.00111014
AXA69_RS08570	NZ_CP048223	complement(1798048..1799171)	-0.587683	0.886202
purE_1	NZ_CP048223	complement(1799169..1799662)	-0.0546233	0.991568
AXA69_RS08580	NZ_CP048223	complement(1799726..1800027)	0.205772	0.981613
AXA69_RS08585	NZ_CP048223	complement(1800034..1800959)	0.0137817	0.993221
AXA69_RS08590	NZ_CP048223	1801072..1801973	-0.132091	0.981613
Cobalamin_RF00174	NZ_CP048223	1802011..1802234	0.432365	0.81034
AXA69_RS08595	NZ_CP048223	1802241..1804075	0.410372	0.902177
AXA69_RS08600	NZ_CP048223	1804193..1804983	0.0693976	0.987469
AXA69_RS08605	NZ_CP048223	complement(1805003..1805493)	0.0179916	0.991622
AXA69_RS08610	NZ_CP048223	1806133..1807676	-0.278263	0.980726
AXA69_RS08615	NZ_CP048223	1807877..1807951	2.06087	0.979155
AXA69_RS08620	NZ_CP048223	1808190..1811078	-0.239046	0.981613
rrf_5	NZ_CP048223	1811207..1811320	-0.407044	0.928614
AXA69_RS08630	NZ_CP048223	complement(1811409..1813978)	-0.417819	0.91403
AXA69_RS08635	NZ_CP048223	complement(1814071..1814261)	-0.16534	0.981613
AXA69_RS08640	NZ_CP048223	1814435..1815306	-0.253615	0.937938
ilvY	NZ_CP048223	complement(1815296..1816188)	-0.28893	0.972194
ilvC	NZ_CP048223	1816378..1817858	-0.07221	0.984746
pgi	NZ_CP048223	complement(1818016..1819664)	-0.045681	0.991568
AXA69_RS08660	NZ_CP048223	1820088..1820275	-1.79032	0.0137063
AXA69_RS08665	NZ_CP048223	complement(1820438..1821273)	-0.00759234	0.996769
slmA	NZ_CP048223	complement(1821425..1822020)	0.253443	0.937938
dut	NZ_CP048223	complement(1822090..1822547)	0.189602	0.979155
coaBC	NZ_CP048223	complement(1822694..1823895)	0.0693663	0.984746
radC_1	NZ_CP048223	1824044..1824705	0.312783	0.938293
rpmB	NZ_CP048223	1824843..1825078	0.261575	0.98156
rpmG	NZ_CP048223	1825091..1825257	0.389607	0.912184
AXA69_RS08700	NZ_CP048223	1825352..1825806	0.10103	0.982163
mutM	NZ_CP048223	1825832..1826643	0.0330819	0.991568
AXA69_RS08710	NZ_CP048223	1826823..1827700	0.159588	0.981613
coaD	NZ_CP048223	complement(1827780..1828261)	0.217071	0.981613
AXA69_RS08720	NZ_CP048223	1828496..1829538	0.158411	0.981613
AXA69_RS08725	NZ_CP048223	complement(1829601..1830388)	0.0297502	0.991568
waaF	NZ_CP048223	1830631..1831745	0.0391987	0.991568
waaA	NZ_CP048223	1831748..1833012	-0.030333	0.991568
AXA69_RS08740	NZ_CP048223	complement(1833079..1834334)	-0.136956	0.981613
AXA69_RS08745	NZ_CP048223	complement(1834389..1834675)	-0.186907	0.981613
AXA69_RS08750	NZ_CP048223	complement(1834709..1835151)	-0.438398	0.937938
AXA69_RS08755	NZ_CP048223	1835405..1836426	0.108559	0.981613
AXA69_RS08765	NZ_CP048223	1837766..1838088	-0.0513461	0.987469
AXA69_RS23195	NZ_CP048223	complement(1838117..1838280)	-0.0629419	0.987469
fliL_2	NZ_CP048223	complement(1838387..1838820)	-0.13154	0.981613
AXA69_RS08775	NZ_CP048223	1838967..1839502	-0.0129112	0.991622
ubiA	NZ_CP048223	1839500..1840368	0.0394409	0.991568
plsB	NZ_CP048223	complement(1840428..1842850)	0.183764	0.979155
lexA	NZ_CP048223	1843056..1843678	0.0771736	0.987469
AXA69_RS08795	NZ_CP048223	1844132..1844418	-0.103993	0.984746
AXA69_RS08800	NZ_CP048223	1844629..1845254	-0.0533212	0.987469
trmL	NZ_CP048223	complement(1846200..1846663)	0.094062	0.983007
AXA69_RS08815	NZ_CP048223	complement(1846746..1848121)	-0.105829	0.981613
AXA69_RS08820	NZ_CP048223	complement(1848119..1848813)	-0.167793	0.981613
AXA69_RS08825	NZ_CP048223	1848901..1849811	-0.076154	0.983007
cysE	NZ_CP048223	1849821..1850599	-0.126763	0.981613
AXA69_RS08835	NZ_CP048223	1850622..1851883	-0.111375	0.981613
zapB	NZ_CP048223	1852144..1852352	-0.140892	0.981613
elbB	NZ_CP048223	complement(1852425..1853074)	-0.0981907	0.983007
polA	NZ_CP048223	1853476..1856231	0.147728	0.981613
AXA69_RS08860	NZ_CP048223	complement(1856317..1856855)	-0.229923	0.973689
AXA69_RS08865	NZ_CP048223	complement(1856946..1857244)	0.416384	0.951409
AXA69_RS08870	NZ_CP048223	1857346..1858889	-0.942022	0.380393
AXA69_RS08875	NZ_CP048223	1858963..1859038	0.820209	0.981613
AXA69_RS08880	NZ_CP048223	1859060..1859134	0.820468	0.981613
AXA69_RS08885	NZ_CP048223	1859377..1862265	-0.556406	0.912563
rrf_6	NZ_CP048223	1862394..1862507	1.30503	0.973689
AXA69_RS08895	NZ_CP048223	1862615..1862689	#N/A	#N/A
rrf_7	NZ_CP048223	1862706..1862819	-1.15569	0.168024
AXA69_RS08910	NZ_CP048223	1864282..1865231	-0.656596	0.130659
AXA69_RS08915	NZ_CP048223	complement(1865312..1867371)	-0.434288	0.641216
AXA69_RS08920	NZ_CP048223	1867720..1868441	-0.484326	0.657184
fghA	NZ_CP048223	complement(1868506..1869341)	0.0976688	0.984746
AXA69_RS08930	NZ_CP048223	complement(1869393..1870519)	0.0729347	0.987469
AXA69_RS08935	NZ_CP048223	1870641..1871545	-0.0416142	0.991568
AXA69_RS08940	NZ_CP048223	complement(1871617..1872581)	0.102215	0.987469
AXA69_RS08945	NZ_CP048223	complement(1872585..1873702)	-0.0905219	0.987469
AXA69_RS08950	NZ_CP048223	complement(1873783..1875362)	-0.236377	0.973689
uvrD	NZ_CP048223	1876873..1879043	0.16896	0.981613
TwoAYGGAY_RF01731_1	NZ_CP048223	complement(1879380..1879550)	0.286363	0.981613
AXA69_RS08965	NZ_CP048223	1879599..1879717	-0.731106	0.981613
AXA69_RS08970	NZ_CP048223	complement(1880071..1880324)	-0.198207	0.983007
AXA69_RS08975	NZ_CP048223	1881205..1881704	0.215315	0.973689
AXA69_RS08980	NZ_CP048223	complement(1881801..1882249)	-0.105063	0.984746
AXA69_RS08985	NZ_CP048223	complement(1882325..1882836)	-0.230893	0.979155
AXA69_RS08990	NZ_CP048223	1883629..1883780	0.0551084	0.989753
AXA69_RS08995	NZ_CP048223	1883809..1884227	0.0259871	0.991568
AXA69_RS09000	NZ_CP048223	1884262..1884548	-0.0975284	0.98433
AXA69_RS09005	NZ_CP048223	complement(1884875..1886034)	-0.361906	0.912184
AXA69_RS09010	NZ_CP048223	1886553..1887235	-0.247521	0.973689
AXA69_RS09015	NZ_CP048223	complement(1887263..1888149)	-0.260938	0.937938
AXA69_RS09020	NZ_CP048223	1888252..1888871	-0.226619	0.973689
AXA69_RS09025	NZ_CP048223	complement(1888983..1890016)	-0.480427	0.790869
mgtA	NZ_CP048223	1891365..1894126	-0.372468	0.927494
STnc390_RF02056	NZ_CP048223	1894191..1894237	#N/A	#N/A
AXA69_RS09035	NZ_CP048223	complement(1894264..1894910)	0.0302607	0.991568
AXA69_RS09040	NZ_CP048223	complement(1895028..1895845)	-0.209698	0.979155
rarD_2	NZ_CP048223	complement(1895915..1896816)	-0.106737	0.981613
AXA69_RS23205	NZ_CP048223	complement(1896943..1897115)	-0.0696771	0.987469
AXA69_RS09050	NZ_CP048223	complement(1897242..1898737)	-0.616091	0.661779
AXA69_RS09055	NZ_CP048223	complement(1899022..1899563)	-0.0522777	0.987469
AXA69_RS09060	NZ_CP048223	1899738..1901068	-0.353147	0.916633
AXA69_RS09065	NZ_CP048223	1901176..1902671	-0.27035	0.973689
AXA69_RS09070	NZ_CP048223	1902758..1903512	-0.480203	0.821748
ald	NZ_CP048223	1903510..1904624	-0.20005	0.981613
AXA69_RS09080	NZ_CP048223	1904742..1905580	-0.199695	0.980899
AXA69_RS09085	NZ_CP048223	1905880..1906331	-1.30263	0.029792
AXA69_RS09090	NZ_CP048223	complement(1906434..1906945)	-0.34164	0.951409
AXA69_RS09095	NZ_CP048223	1907085..1907299	0.0194774	0.991568
rmuC	NZ_CP048223	1907297..1908636	-0.0453851	0.991568
AXA69_RS09105	NZ_CP048223	complement(1908725..1910166)	0.175445	0.979235
trkA	NZ_CP048223	complement(1910263..1911638)	0.0258541	0.991568
rsmB	NZ_CP048223	complement(1911797..1913088)	-0.066295	0.984746
fmt	NZ_CP048223	complement(1913135..1914078)	-0.0981271	0.984746
def	NZ_CP048223	complement(1914092..1914603)	0.137734	0.981613
AXA69_RS09130	NZ_CP048223	1914713..1915800	-0.490538	0.867233
dprA	NZ_CP048223	1915803..1916917	-0.344234	0.91403
AXA69_RS09140	NZ_CP048223	1916911..1917383	-0.349415	0.871543
AXA69_RS09145	NZ_CP048223	1917440..1917996	-0.0228579	0.991568
purE_2	NZ_CP048223	1918072..1918574	0.230578	0.973689
AXA69_RS09155	NZ_CP048223	1918675..1919234	0.261802	0.966165
hemF	NZ_CP048223	1919342..1920249	0.280559	0.937938
aroE	NZ_CP048223	1920354..1921174	-0.428387	0.592899
AXA69_RS09170	NZ_CP048223	1921172..1921431	-0.454962	0.861612
Spot_42_RF00021	NZ_CP048223	1921647..1921911	0.358458	0.912563
AXA69_RS09175	NZ_CP048223	complement(1922245..1922897)	0.198582	0.979155
AXA69_RS09180	NZ_CP048223	1923041..1923657	0.1648	0.981613
CsrB_RF00018_2	NZ_CP048223	1924010..1924303	-0.0602225	0.991568
AXA69_RS09185	NZ_CP048223	1924489..1925069	0.29942	0.91403
AXA69_RS09190	NZ_CP048223	1925082..1925521	0.0892481	0.984746
hemN	NZ_CP048223	1925553..1926925	0.134412	0.981613
add	NZ_CP048223	complement(1927002..1928002)	0.278822	0.973689
glnG	NZ_CP048223	complement(1928145..1929562)	-0.105233	0.983007
glnL	NZ_CP048223	complement(1929573..1930627)	-0.0679013	0.987469
AXA69_RS09215	NZ_CP048223	complement(1930709..1931289)	-0.829261	0.0171366
glnA	NZ_CP048223	complement(1931382..1932790)	0.252931	0.979155
typA	NZ_CP048223	1933143..1934953	0.568275	0.867233
AXA69_RS09230	NZ_CP048223	1935128..1935999	-0.0261273	0.991568
AXA69_RS09240	NZ_CP048223	complement(1936584..1937248)	-0.0791562	0.984746
AXA69_RS09245	NZ_CP048223	1937423..1938342	-0.213506	0.973689
AXA69_RS09250	NZ_CP048223	complement(1938390..1940458)	-0.193045	0.98156
recG	NZ_CP048223	complement(1940548..1942616)	-0.104701	0.983007
pssA	NZ_CP048223	complement(1942821..1944169)	0.217595	0.973689
gntU	NZ_CP048223	complement(1944317..1945656)	-0.201543	0.98156
AXA69_RS09270	NZ_CP048223	1945903..1946411	-0.0831689	0.984746
AXA69_RS09275	NZ_CP048223	1946409..1948204	-0.371474	0.912563
AXA69_RS09280	NZ_CP048223	1948215..1948855	-0.336759	0.951562
AXA69_RS09285	NZ_CP048223	complement(1949005..1950011)	-0.0566237	0.987469
AXA69_RS09290	NZ_CP048223	1950102..1950751	-0.207689	0.981613
AXA69_RS09295	NZ_CP048223	complement(1950923..1952328)	0.0968651	0.982163
gpmM	NZ_CP048223	complement(1952339..1953867)	-0.28015	0.966165
AXA69_RS09305	NZ_CP048223	1954194..1954624	0.0971401	0.984746
secB	NZ_CP048223	1954673..1955142	0.00835417	0.996682
gpsA	NZ_CP048223	1955146..1956149	0.0220669	0.991568
nfuA	NZ_CP048223	complement(1956258..1956835)	0.731254	0.279962
AXA69_RS09325	NZ_CP048223	complement(1957055..1957782)	-0.10994	0.981613
bioH	NZ_CP048223	1957822..1958585	0.29157	0.923512
AXA69_RS09335	NZ_CP048223	1958658..1958890	0.377026	0.656447
AXA69_RS09340	NZ_CP048223	1958893..1959692	0.0657604	0.987469
AXA69_RS09345	NZ_CP048223	1959784..1960061	-0.333314	0.90299
AXA69_RS09350	NZ_CP048223	complement(1960100..1962405)	0.0545136	0.989942
greB	NZ_CP048223	complement(1962754..1963226)	0.241506	0.972194
ompR	NZ_CP048223	1963468..1964186	0.0452953	0.991568
envZ	NZ_CP048223	1964184..1965481	-0.0423009	0.991568
AXA69_RS09370	NZ_CP048223	complement(1965520..1966433)	-0.0670097	0.987469
rpsJ	NZ_CP048223	1966792..1967102	0.367935	0.973689
rplC	NZ_CP048223	1967126..1967757	0.271166	0.981613
rplD	NZ_CP048223	1967776..1968380	0.188407	0.981613
rplW	NZ_CP048223	1968378..1968679	0.0853536	0.987469
rplB	NZ_CP048223	1968696..1969516	0.060247	0.991568
rpsS	NZ_CP048223	1969540..1969817	-0.0326828	0.991568
rplV	NZ_CP048223	1969829..1970172	-0.0996372	0.984746
rpsC	NZ_CP048223	1970177..1970886	-0.176246	0.981613
rplP	NZ_CP048223	1970901..1971313	-0.191051	0.981613
rpmC	NZ_CP048223	1971314..1971504	-0.165663	0.981613
rpsQ	NZ_CP048223	1971505..1971752	-0.134309	0.983007
rplN	NZ_CP048223	1971901..1972268	0.377023	0.972194
rplX	NZ_CP048223	1972281..1972597	0.309195	0.979155
rplE	NZ_CP048223	1972612..1973150	0.301889	0.981613
rpsN	NZ_CP048223	1973162..1973466	0.321877	0.979155
rpsH	NZ_CP048223	1973489..1973880	0.232382	0.981613
rplF	NZ_CP048223	1973895..1974427	0.246907	0.981613
rplR	NZ_CP048223	1974438..1974790	0.183713	0.981613
rpsE	NZ_CP048223	1974806..1975305	0.223852	0.981613
rpmD	NZ_CP048223	1975313..1975491	0.139262	0.983007
rplO	NZ_CP048223	1975495..1975931	0.0759516	0.987469
secY	NZ_CP048223	1975941..1977268	0.055454	0.991568
rpmJ	NZ_CP048223	1977297..1977409	-0.00334647	0.997327
rpsM	NZ_CP048223	1977550..1977905	0.160476	0.981613
rpsK	NZ_CP048223	1977921..1978309	0.13344	0.983007
rpsD	NZ_CP048223	1978350..1978969	0.142727	0.983007
rpoA	NZ_CP048223	1978996..1979984	0.121435	0.984746
rplQ	NZ_CP048223	1980029..1980411	0.189319	0.981613
AXA69_RS09520	NZ_CP048223	complement(1980828..1981126)	0.557944	0.867233
AXA69_RS09525	NZ_CP048223	1981228..1982771	-0.323207	0.979133
AXA69_RS09530	NZ_CP048223	1982972..1983046	-1.59363	0.981613
AXA69_RS09535	NZ_CP048223	1983285..1986173	-0.563213	0.912184
rrf_8	NZ_CP048223	1986302..1986415	-0.825948	0.506193
AXA69_RS09545	NZ_CP048223	1986514..1986589	#N/A	#N/A
AXA69_RS09550	NZ_CP048223	complement(1986742..1987073)	-0.55534	0.81034
istB_6	NZ_CP048223	complement(1988005..1988759)	0.830016	0.592899
istA_6	NZ_CP048223	complement(1988775..1990315)	-1.54848	0.981613
dhaK	NZ_CP048223	1991518..1992587	-0.124656	0.984746
dhaL	NZ_CP048223	1992604..1993232	0.0863295	0.991568
AXA69_RS09585	NZ_CP048223	1993235..1993950	-0.388001	0.905473
AXA69_RS09590	NZ_CP048223	1994111..1995192	-0.134736	0.981613
Leu_leader_RF00512_4	NZ_CP048223	complement(1995219..1995283)	#N/A	#N/A
dhaR	NZ_CP048223	complement(1995287..1997187)	-1.15773	0.128302
ydiK	NZ_CP048223	complement(1997352..1998439)	-0.0671686	0.984746
AXA69_RS09605	NZ_CP048223	complement(1998437..1999815)	-0.0458367	0.987469
AXA69_RS09610	NZ_CP048223	2000012..2000391	0.10368	0.982163
AXA69_RS09615	NZ_CP048223	complement(2000446..2001218)	0.0121136	0.993766
AXA69_RS09620	NZ_CP048223	complement(2001365..2002572)	0.370586	0.883212
AXA69_RS09625	NZ_CP048223	2002789..2003114	-0.199583	0.980257
AXA69_RS09630	NZ_CP048223	complement(2003461..2004908)	-0.672371	0.587871
AXA69_RS09635	NZ_CP048223	2005071..2005555	-0.244285	0.973689
AXA69_RS09640	NZ_CP048223	2005553..2006412	-0.217918	0.973689
AXA69_RS09645	NZ_CP048223	complement(2006539..2007437)	-0.385253	0.91403
AXA69_RS09650	NZ_CP048223	complement(2007585..2008024)	-0.12131	0.982998
AXA69_RS09655	NZ_CP048223	2008135..2009744	-0.832552	0.00437607
AXA69_RS09660	NZ_CP048223	complement(2009784..2010442)	-0.309833	0.937938
AXA69_RS09665	NZ_CP048223	complement(2010529..2011535)	-0.522902	0.776338
AXA69_RS09670	NZ_CP048223	complement(2011543..2012318)	0.057675	0.991568
AXA69_RS09675	NZ_CP048223	complement(2012312..2013207)	-0.0930658	0.987469
AXA69_RS09680	NZ_CP048223	complement(2013208..2014040)	-0.38575	0.888617
AXA69_RS09685	NZ_CP048223	complement(2014051..2015096)	0.210782	0.981613
AXA69_RS09690	NZ_CP048223	2015330..2016093	-0.374617	0.951562
AXA69_RS09695	NZ_CP048223	complement(2016237..2017000)	-0.299231	0.973689
AXA69_RS09705	NZ_CP048223	2018598..2018890	0.581154	0.0750444
AXA69_RS09710	NZ_CP048223	2018922..2019607	0.244232	0.973689
AXA69_RS09715	NZ_CP048223	2019649..2020040	0.176718	0.981613
recC	NZ_CP048223	2020274..2023677	-0.155556	0.981613
recB	NZ_CP048223	2023678..2027297	0.0615165	0.987469
recD	NZ_CP048223	2027295..2029357	0.0960259	0.983007
AXA69_RS09735	NZ_CP048223	2029497..2030905	-0.0159083	0.991622
AXA69_RS09740	NZ_CP048223	complement(2031134..2031531)	-0.106019	0.983007
AXA69_RS09745	NZ_CP048223	2031581..2032593	-0.288064	0.973689
AXA69_RS09750	NZ_CP048223	complement(2032860..2033491)	0.65174	0.867233
AXA69_RS09755	NZ_CP048223	complement(2034095..2035260)	-0.135483	0.983007
glnK_2	NZ_CP048223	complement(2035287..2035624)	-0.0269578	0.991622
AXA69_RS09765	NZ_CP048223	2036124..2037124	-1.24757	0.0778407
AXA69_RS09770	NZ_CP048223	2037302..2037729	0.33789	0.962853
AXA69_RS09775	NZ_CP048223	complement(2037782..2039775)	-0.425885	0.817614
AXA69_RS09780	NZ_CP048223	complement(2040003..2040352)	0.0298388	0.991568
AXA69_RS09785	NZ_CP048223	complement(2040729..2041057)	-0.102304	0.983007
AXA69_RS09790	NZ_CP048223	complement(2041142..2041326)	-0.106575	0.987469
AXA69_RS09795	NZ_CP048223	2041521..2042242	0.127045	0.981613
AXA69_RS09800	NZ_CP048223	2042254..2043638	0.102964	0.983007
AXA69_RS09805	NZ_CP048223	2043813..2045227	0.00998615	0.99609
AXA69_RS09810	NZ_CP048223	complement(2045260..2047205)	0.0612095	0.987469
cspA	NZ_CP048223	complement(2047638..2047849)	0.145451	0.984746
AXA69_RS09820	NZ_CP048223	complement(2048403..2050087)	-0.0564834	0.987469
uvrA	NZ_CP048223	complement(2050233..2053060)	-0.0624158	0.987469
AXA69_RS09830	NZ_CP048223	complement(2053157..2053779)	0.0596834	0.987469
AXA69_RS09835	NZ_CP048223	2054300..2054889	0.295977	0.937938
AXA69_RS09840	NZ_CP048223	2055059..2055816	0.204823	0.973689
AXA69_RS09845	NZ_CP048223	2056471..2057348	-0.177908	0.981613
AXA69_RS09850	NZ_CP048223	2057522..2057805	0.519993	0.754759
CsrC_RF00084_4	NZ_CP048223	complement(2058956..2059069)	-0.596381	0.981613
CsrB_RF00018_3	NZ_CP048223	complement(2058960..2059243)	-0.0875235	0.987469
AXA69_RS09865	NZ_CP048223	complement(2059723..2060708)	-0.0537115	0.991568
AXA69_RS09870	NZ_CP048223	complement(2061006..2061391)	-0.164238	0.981613
AXA69_RS09875	NZ_CP048223	complement(2061389..2063244)	-0.22192	0.973689
AXA69_RS09880	NZ_CP048223	complement(2063310..2063908)	-0.175876	0.981613
AXA69_RS09885	NZ_CP048223	2064171..2064493	-0.0810237	0.987469
AXA69_RS09890	NZ_CP048223	2064543..2064973	0.0586977	0.987469
AXA69_RS09895	NZ_CP048223	2065209..2067349	0.0172157	0.991622
AXA69_RS09900	NZ_CP048223	2067767..2068737	0.468127	0.928772
sraL_RF01408	NZ_CP048223	complement(2071231..2071311)	#N/A	#N/A
AXA69_RS23210	NZ_CP048223	complement(2071519..2071670)	-0.322564	0.928772
AXA69_RS09910	NZ_CP048223	2071846..2072471	-0.095325	0.983007
AXA69_RS09915	NZ_CP048223	complement(2072591..2074143)	-0.122199	0.983007
AXA69_RS09920	NZ_CP048223	complement(2074144..2075195)	0.0118691	0.991622
AXA69_RS09930	NZ_CP048223	2076307..2076620	-0.31681	0.930697
AXA69_RS09935	NZ_CP048223	complement(2076636..2077912)	-0.373405	0.917458
AXA69_RS09940	NZ_CP048223	2078122..2078366	-1.64193	0.0199778
AXA69_RS09945	NZ_CP048223	2078478..2079076	-0.24518	0.973689
AXA69_RS09950	NZ_CP048223	complement(2079188..2080155)	-0.26596	0.966695
tatA_2	NZ_CP048223	2080428..2080588	-1.23452	0.0261869
AXA69_RS09960	NZ_CP048223	2080604..2080905	-1.2792	0.0300001
AXA69_RS09965	NZ_CP048223	2081139..2082559	-0.388821	0.879262
AXA69_RS23215	NZ_CP048223	complement(2082585..2082730)	-0.757561	0.713615
AXA69_RS09970	NZ_CP048223	2082810..2084062	-0.134101	0.981613
AXA69_RS09975	NZ_CP048223	complement(2084532..2085649)	0.121239	0.981613
fabR	NZ_CP048223	2085800..2086419	0.137374	0.981613
AXA69_RS09985	NZ_CP048223	2086442..2086815	-0.0434668	0.991568
AXA69_RS09990	NZ_CP048223	complement(2086852..2087165)	-0.106015	0.983007
rsmD	NZ_CP048223	complement(2087281..2087909)	0.184077	0.979155
ftsY	NZ_CP048223	2088022..2089916	0.0215582	0.991568
sX6_RF02225_2	NZ_CP048223	2089923..2090007	-1.59363	0.981613
ftsE	NZ_CP048223	2089969..2090636	-0.0120067	0.991622
ftsX	NZ_CP048223	2090637..2091589	-0.154234	0.981613
rpoH	NZ_CP048223	2092042..2092895	-0.0397203	0.991568
can	NZ_CP048223	2093022..2093680	0.0923799	0.984746
hutC	NZ_CP048223	2093693..2094396	0.0563007	0.987469
AXA69_RS10035	NZ_CP048223	2094553..2095787	-0.248623	0.962853
AXA69_RS10040	NZ_CP048223	2095781..2096724	-0.377386	0.88891
AXA69_RS10045	NZ_CP048223	2096781..2098483	-0.234435	0.981613
hutH	NZ_CP048223	2098486..2100017	0.02162	0.991622
AXA69_RS10055	NZ_CP048223	complement(2100091..2101187)	0.279306	0.91403
AXA69_RS10060	NZ_CP048223	2101457..2102106	-0.204111	0.981613
csrD	NZ_CP048223	2102770..2104697	-0.0436727	0.988216
AXA69_RS10070	NZ_CP048223	complement(2104721..2105667)	-0.0169189	0.991622
AXA69_RS10075	NZ_CP048223	2105738..2106600	-0.0223301	0.991568
AXA69_RS10080	NZ_CP048223	2106601..2107193	-0.259352	0.937938
AXA69_RS10085	NZ_CP048223	2107194..2107840	-0.270081	0.973689
AXA69_RS10090	NZ_CP048223	2107834..2108153	-0.24609	0.979155
mshL	NZ_CP048223	2108225..2109894	-0.20936	0.98156
AXA69_RS10100	NZ_CP048223	2109988..2110877	-0.0664092	0.987469
AXA69_RS10105	NZ_CP048223	2110875..2111473	-0.0435794	0.991568
AXA69_RS10110	NZ_CP048223	2111474..2112402	0.091248	0.984746
AXA69_RS10115	NZ_CP048223	2112441..2112865	0.0221236	0.991568
AXA69_RS10120	NZ_CP048223	2112866..2116593	0.18468	0.981613
AXA69_RS10125	NZ_CP048223	2116799..2117838	0.250571	0.951562
mreC	NZ_CP048223	2117882..2118771	0.231528	0.967452
mreD	NZ_CP048223	2118772..2119256	0.158855	0.981613
maf_1	NZ_CP048223	2119358..2119944	0.18287	0.98156
rng	NZ_CP048223	2120040..2121508	0.171728	0.981613
AXA69_RS10150	NZ_CP048223	2121510..2125408	0.207734	0.973689
AXA69_RS10160	NZ_CP048223	2125809..2126641	0.0783816	0.983007
tldD	NZ_CP048223	2126683..2128175	0.0971258	0.981613
AXA69_RS10170	NZ_CP048223	complement(2128302..2128504)	-0.696786	0.525244
AXA69_RS10175	NZ_CP048223	complement(2128669..2129384)	-0.129186	0.981613
AXA69_RS10185	NZ_CP048223	2131022..2131701	0.110131	0.981613
AXA69_RS10190	NZ_CP048223	complement(2131699..2132828)	-0.196509	0.981613
AXA69_RS10195	NZ_CP048223	complement(2132839..2135510)	-0.067863	0.984746
AXA69_RS10200	NZ_CP048223	complement(2135512..2136575)	-0.182525	0.981613
AXA69_RS10205	NZ_CP048223	complement(2136583..2136953)	-0.571426	0.920979
AXA69_RS10210	NZ_CP048223	complement(2136970..2138189)	-0.331477	0.958794
aphA	NZ_CP048223	2138450..2139159	0.138632	0.981613
AXA69_RS10220	NZ_CP048223	complement(2139287..2139549)	0.0593761	0.987469
AXA69_RS10225	NZ_CP048223	2139726..2140546	-0.196597	0.981613
AXA69_RS10230	NZ_CP048223	2140664..2141184	-0.188123	0.981613
AXA69_RS23220	NZ_CP048223	complement(2141332..2141507)	0.24423	0.979155
AXA69_RS10235	NZ_CP048223	complement(2141976..2143252)	0.0578908	0.987469
metH	NZ_CP048223	2143469..2147151	0.280362	0.973689
rimK	NZ_CP048223	2147392..2148287	-0.0593827	0.987469
AXA69_RS10250	NZ_CP048223	complement(2148359..2149617)	-0.174198	0.981613
AXA69_RS10255	NZ_CP048223	complement(2149660..2150327)	-0.0687218	0.987469
AXA69_RS10260	NZ_CP048223	2150419..2150834	-0.964135	0.0624537
AXA69_RS10265	NZ_CP048223	2150922..2151400	-1.77706	2.01095e-05
[truncated: 2,474 more rows]

## Sheet: DEGs of ΔcspD nonfiltered
Table S3. DEGs of A. salmonicida ΔcspD nonfiltered.
Name	Chromosome	Region	Log₂ fold change	FDR p-value
AXA69_RS23135	NZ_CP048223	237..550	#N/A	#N/A
AXA69_RS23140	NZ_CP048223	584..771	#N/A	#N/A
AXA69_RS00015	NZ_CP048223	2912..3336	0.00195995	0.999482
AXA69_RS00020	NZ_CP048223	3334..4214	-0.204478	0.999482
AXA69_RS00025	NZ_CP048223	4212..4753	-0.650792	0.999482
AXA69_RS00030	NZ_CP048223	4751..6363	0.0544983	0.999482
AXA69_RS00035	NZ_CP048223	complement(6390..6925)	-0.030149	0.999482
AXA69_RS00045	NZ_CP048223	8214..8635	0.0577573	0.999482
AXA69_RS00050	NZ_CP048223	complement(9437..9720)	-0.289557	0.999482
AXA69_RS00055	NZ_CP048223	complement(9723..10042)	0.568681	0.923614
AXA69_RS00060	NZ_CP048223	complement(10214..10299)	2.05824	0.999482
AXA69_RS00065	NZ_CP048223	complement(10342..10414)	#N/A	#N/A
AXA69_RS00070	NZ_CP048223	complement(10451..10525)	-1.63474	0.999482
pgsA	NZ_CP048223	complement(10710..11263)	0.0915381	0.999482
uvrC	NZ_CP048223	complement(11449..13298)	0.0346783	0.999482
uvrY	NZ_CP048223	complement(13518..14161)	0.00895557	0.999482
kdsB	NZ_CP048223	complement(14376..15154)	-0.322261	0.999482
AXA69_RS00095	NZ_CP048223	complement(15152..15339)	-0.0344432	0.999482
lpxK	NZ_CP048223	complement(15483..16477)	-0.224108	0.999482
msbA	NZ_CP048223	complement(16478..18246)	-0.0471183	0.999482
AXA69_RS00110	NZ_CP048223	complement(18586..20786)	-0.0436037	0.999482
AXA69_RS00115	NZ_CP048223	20815..21326	0.136062	0.999482
AXA69_RS00120	NZ_CP048223	21324..21808	-0.0205242	0.999482
AXA69_RS00125	NZ_CP048223	21970..23480	0.144208	0.999482
AXA69_RS00130	NZ_CP048223	complement(23570..24759)	-0.0530336	0.999482
AXA69_RS00135	NZ_CP048223	complement(24934..25874)	-0.0872348	0.999482
AXA69_RS00140	NZ_CP048223	complement(26109..27166)	-0.0610185	0.999482
dinG	NZ_CP048223	27549..29620	0.0330137	0.999482
AXA69_RS00150	NZ_CP048223	29796..30454	0.0666211	0.999482
AXA69_RS00155	NZ_CP048223	30520..31448	-0.152054	0.999482
ylqF	NZ_CP048223	complement(31572..32521)	0.000934198	0.999482
AXA69_RS00165	NZ_CP048223	32856..34246	0.0874685	0.999482
AXA69_RS00170	NZ_CP048223	34259..35649	0.0608267	0.999482
AXA69_RS00175	NZ_CP048223	35709..36394	-0.250917	0.999482
AXA69_RS00180	NZ_CP048223	36437..37209	-0.169858	0.999482
rnk	NZ_CP048223	37443..37837	0.0720561	0.999482
uhpA	NZ_CP048223	38066..38655	-0.0760386	0.999482
uhpB	NZ_CP048223	38653..40109	0.0318034	0.999482
AXA69_RS00200	NZ_CP048223	40138..41471	-0.274137	0.999482
AXA69_RS00205	NZ_CP048223	complement(41483..42615)	-0.00815565	0.999482
AXA69_RS00210	NZ_CP048223	43116..43897	0.221726	0.999482
AXA69_RS00215	NZ_CP048223	43998..44956	0.330755	0.999482
AXA69_RS00220	NZ_CP048223	44968..45689	0.468961	0.999482
AXA69_RS00225	NZ_CP048223	45971..46809	-0.0876517	0.999482
AXA69_RS00230	NZ_CP048223	complement(46882..48281)	-0.101364	0.999482
AXA69_RS00235	NZ_CP048223	complement(48292..49193)	-0.385976	0.999482
AXA69_RS00240	NZ_CP048223	complement(49496..50034)	-0.177372	0.999482
AXA69_RS00245	NZ_CP048223	complement(50054..51372)	-0.0343624	0.999482
phoU	NZ_CP048223	complement(51563..52272)	-0.188145	0.999482
pstB	NZ_CP048223	complement(52359..53176)	-0.0659217	0.999482
pstA	NZ_CP048223	complement(53421..55069)	-0.0909024	0.999482
AXA69_RS00265	NZ_CP048223	complement(55088..57324)	-0.157915	0.999482
tadA	NZ_CP048223	complement(57533..58056)	-0.446258	0.999482
AXA69_RS00275	NZ_CP048223	58419..58494	#N/A	#N/A
AXA69_RS00280	NZ_CP048223	59617..61223	0.212438	0.999482
aceA	NZ_CP048223	61300..62612	0.204241	0.999482
hda	NZ_CP048223	complement(62709..63409)	-0.0429584	0.999482
AXA69_RS00295	NZ_CP048223	complement(63514..64532)	0.0245444	0.999482
upp	NZ_CP048223	complement(64683..65308)	-0.0457445	0.999482
purM	NZ_CP048223	65485..66521	-0.44617	0.999482
purN	NZ_CP048223	66555..67192	-0.568325	0.999482
AXA69_RS00315	NZ_CP048223	complement(67311..68071)	0.0274287	0.999482
AXA69_RS00320	NZ_CP048223	complement(68426..69768)	-0.163286	0.999482
AXA69_RS00325	NZ_CP048223	complement(69766..70799)	-0.158905	0.999482
AXA69_RS00335	NZ_CP048223	complement(72582..73450)	-0.0523781	0.999482
AXA69_RS00340	NZ_CP048223	73642..74153	0.160568	0.999482
ppk1	NZ_CP048223	74229..76297	0.044907	0.999482
ppx	NZ_CP048223	76288..77777	0.067471	0.999482
mgtE_1	NZ_CP048223	complement(77864..79206)	-0.269872	0.999482
ykoK_RF00380	NZ_CP048223	complement(79330..79391)	#N/A	#N/A
AXA69_RS00365	NZ_CP048223	complement(80928..82927)	0.110842	0.999482
flgJ	NZ_CP048223	complement(82932..84022)	-0.00901275	0.999482
AXA69_RS00375	NZ_CP048223	complement(84067..85163)	-0.000538108	0.999482
flgH_1	NZ_CP048223	complement(85173..85843)	0.0926676	0.999482
flgG	NZ_CP048223	complement(85905..86692)	0.199093	0.999482
flgF	NZ_CP048223	complement(86708..87453)	-0.109755	0.999482
flgE	NZ_CP048223	complement(87587..88926)	-0.100637	0.999482
AXA69_RS00400	NZ_CP048223	complement(88938..89665)	0.228852	0.999482
flgC	NZ_CP048223	complement(89682..90100)	0.0982124	0.999482
flgB	NZ_CP048223	complement(90101..90498)	-0.080361	0.999482
AXA69_RS00415	NZ_CP048223	complement(90620..91769)	-0.0989714	0.999482
AXA69_RS00420	NZ_CP048223	complement(91831..92621)	-0.0181438	0.999482
AXA69_RS00425	NZ_CP048223	complement(92641..93551)	0.0180046	0.999482
flgA	NZ_CP048223	93697..94379	-0.00176044	0.999482
flgM_1	NZ_CP048223	94471..94790	0.0598582	0.999482
AXA69_RS00440	NZ_CP048223	94788..95203	0.0451456	0.999482
yfcE	NZ_CP048223	complement(95248..95789)	-0.104806	0.999482
AXA69_RS00450	NZ_CP048223	complement(95802..97453)	-0.0495095	0.999482
AXA69_RS00455	NZ_CP048223	97694..98589	-0.0600627	0.999482
rsuA	NZ_CP048223	complement(98626..99317)	-0.0175134	0.999482
AXA69_RS00465	NZ_CP048223	99492..100687	-0.0102245	0.999482
AXA69_RS00470	NZ_CP048223	complement(100685..100866)	0.156196	0.999482
AXA69_RS00485	NZ_CP048223	complement(104202..104593)	-0.0699192	0.999482
AXA69_RS00490	NZ_CP048223	complement(104689..105245)	0.0358885	0.999482
AXA69_RS00495	NZ_CP048223	105497..105744	0.631827	0.999482
AXA69_RS00500	NZ_CP048223	complement(105732..106036)	-0.45344	0.999482
AXA69_RS00505	NZ_CP048223	complement(106142..106341)	-0.444418	0.999482
AXA69_RS00510	NZ_CP048223	complement(106557..107647)	-0.000289531	0.999482
AXA69_RS00515	NZ_CP048223	107739..108769	-0.00859247	0.999482
AXA69_RS00520	NZ_CP048223	complement(108912..109897)	-0.0445915	0.999482
pdhA	NZ_CP048223	complement(110001..111094)	0.0171566	0.999482
astE	NZ_CP048223	complement(111370..112394)	-0.117566	0.999482
AXA69_RS00535	NZ_CP048223	complement(112675..112889)	0.131122	0.999482
istB_1	NZ_CP048223	complement(113823..114577)	0.224232	0.999482
istA_1	NZ_CP048223	complement(114593..116133)	0.48794	0.999482
AXA69_RS00560	NZ_CP048223	complement(117097..120938)	-0.097517	0.999482
AXA69_RS00565	NZ_CP048223	complement(121164..121816)	0.113547	0.999482
AXA69_RS00570	NZ_CP048223	complement(121972..123671)	-0.0220194	0.999482
AXA69_RS00575	NZ_CP048223	complement(123690..124447)	-0.240907	0.999482
AXA69_RS00580	NZ_CP048223	complement(124435..124970)	-0.247652	0.999482
AXA69_RS00585	NZ_CP048223	complement(125211..126130)	-0.492154	0.999482
AXA69_RS00590	NZ_CP048223	complement(126128..127221)	-0.288899	0.999482
AXA69_RS00600	NZ_CP048223	complement(127615..128764)	-0.177958	0.999482
AXA69_RS00615	NZ_CP048223	complement(130147..130493)	-0.628137	0.699563
AXA69_RS00620	NZ_CP048223	complement(130518..132502)	-0.359385	0.999482
AXA69_RS00625	NZ_CP048223	complement(132500..133524)	-0.294932	0.999482
AXA69_RS00630	NZ_CP048223	complement(133525..134480)	-0.363796	0.999482
AXA69_RS00635	NZ_CP048223	complement(134481..135274)	-0.17047	0.999482
AXA69_RS00640	NZ_CP048223	complement(135531..135733)	-0.417955	0.999482
AXA69_RS00645	NZ_CP048223	complement(135850..137042)	-0.247928	0.999482
AXA69_RS00650	NZ_CP048223	complement(136976..137574)	-0.418437	0.999482
AXA69_RS00655	NZ_CP048223	complement(138160..139205)	-0.57304	0.999482
AXA69_RS00660	NZ_CP048223	complement(139190..140052)	-0.560808	0.999482
AXA69_RS00665	NZ_CP048223	complement(140553..141619)	-0.712026	0.598559
wecB	NZ_CP048223	complement(141617..142728)	-0.184081	0.999482
AXA69_RS00675	NZ_CP048223	complement(142741..144059)	-0.274042	0.999482
AXA69_RS00680	NZ_CP048223	complement(146196..146941)	-0.0728559	0.999482
AXA69_RS00685	NZ_CP048223	complement(146951..148266)	-0.142101	0.999482
AXA69_RS00690	NZ_CP048223	complement(148470..149977)	-0.189488	0.999482
AXA69_RS00695	NZ_CP048223	complement(150303..152461)	-0.173721	0.999482
AXA69_RS00700	NZ_CP048223	complement(152503..152945)	-0.445313	0.999482
AXA69_RS00705	NZ_CP048223	complement(152943..153571)	-0.483855	0.999482
AXA69_RS00710	NZ_CP048223	complement(153574..154106)	-0.575392	0.75717
AXA69_RS00715	NZ_CP048223	complement(154682..155517)	-0.509261	0.999482
AXA69_RS00720	NZ_CP048223	complement(155545..156251)	-0.455393	0.999482
AXA69_RS00725	NZ_CP048223	complement(156242..156639)	-0.317392	0.999482
AXA69_RS00730	NZ_CP048223	complement(156624..156997)	-0.529211	0.923614
gspG	NZ_CP048223	complement(157019..157449)	-0.14437	0.999482
AXA69_RS00740	NZ_CP048223	complement(157434..158620)	-0.358444	0.999482
AXA69_RS00745	NZ_CP048223	complement(158618..160275)	-0.474639	0.999482
AXA69_RS00750	NZ_CP048223	complement(160290..161074)	-0.25237	0.999482
rfbC	NZ_CP048223	complement(161075..161625)	-0.259032	0.999482
rfbA	NZ_CP048223	complement(161689..162566)	-0.280104	0.999482
rfbD	NZ_CP048223	complement(162680..163566)	-0.133874	0.999482
rfbB	NZ_CP048223	complement(163567..164666)	-0.0797191	0.999482
JUMPstart_RF01707_1	NZ_CP048223	complement(164783..164819)	#N/A	#N/A
AXA69_RS00775	NZ_CP048223	complement(165047..166077)	0.24463	0.999482
AXA69_RS00780	NZ_CP048223	complement(166577..167982)	0.0292317	0.999482
AXA69_RS00785	NZ_CP048223	complement(167976..171118)	0.114123	0.999482
AXA69_RS00790	NZ_CP048223	complement(171137..172275)	0.0528291	0.999482
AXA69_RS00795	NZ_CP048223	172420..173060	0.0893458	0.999482
AXA69_RS00805	NZ_CP048223	174055..175232	0.150886	0.999482
tesB	NZ_CP048223	complement(175297..176159)	0.284711	0.999482
rluB	NZ_CP048223	complement(176364..177286)	-0.197725	0.999482
scpB	NZ_CP048223	complement(177430..177998)	-0.15742	0.999482
AXA69_RS00825	NZ_CP048223	complement(178098..178981)	0.0038961	0.999482
AXA69_RS00830	NZ_CP048223	complement(178975..179594)	-0.128238	0.999482
AXA69_RS00835	NZ_CP048223	complement(179732..180612)	-0.162371	0.999482
Trp_leader_RF00513	NZ_CP048223	180766..180824	#N/A	#N/A
rnk_pseudo_RF01772_1	NZ_CP048223	180792..180853	#N/A	#N/A
Thr_leader_RF00506_1	NZ_CP048223	180813..180945	1.00794	0.999482
Leu_leader_RF00512_1	NZ_CP048223	complement(180848..180917)	#N/A	#N/A
AXA69_RS00840	NZ_CP048223	181050..182686	0.174986	0.999482
AXA69_RS00845	NZ_CP048223	182680..183278	0.189164	0.999482
trpD	NZ_CP048223	183290..184302	0.227045	0.999482
trpCF	NZ_CP048223	184303..185798	0.279137	0.999482
trpB	NZ_CP048223	185885..187077	0.233898	0.999482
trpA	NZ_CP048223	187075..187880	0.0672417	0.999482
AXA69_RS00875	NZ_CP048223	complement(189399..190429)	-1.77789	0.999482
AXA69_RS00880	NZ_CP048223	190521..191029	-0.355492	0.999482
AXA69_RS00885	NZ_CP048223	191169..191683	-0.657101	0.999482
AXA69_RS00890	NZ_CP048223	191720..192471	-0.195962	0.999482
AXA69_RS00895	NZ_CP048223	192928..194822	0.391719	0.999482
uhpT	NZ_CP048223	195304..196709	-0.151511	0.999482
AXA69_RS00905	NZ_CP048223	196924..197228	0.102583	0.999482
AXA69_RS00910	NZ_CP048223	197230..197996	0.376874	0.999482
AXA69_RS00915	NZ_CP048223	198068..199041	0.03855	0.999482
AXA69_RS00920	NZ_CP048223	199057..199517	0.0728433	0.999482
sX9_RF02228_1	NZ_CP048223	199596..199668	#N/A	#N/A
mnmA	NZ_CP048223	199837..200942	-0.022295	0.999482
hflD	NZ_CP048223	201141..201751	-0.0790479	0.999482
purB	NZ_CP048223	201928..203297	-0.400206	0.999482
AXA69_RS00940	NZ_CP048223	203475..204604	-0.334797	0.999482
AXA69_RS00950	NZ_CP048223	205389..206419	-0.116704	0.999482
AXA69_RS00960	NZ_CP048223	complement(209406..209914)	-0.0993989	0.999482
pdxH	NZ_CP048223	complement(212237..212874)	-0.0253027	0.999482
AXA69_RS00980	NZ_CP048223	complement(213037..213359)	0.0896754	0.999482
AXA69_RS00985	NZ_CP048223	complement(213357..215287)	-0.0607947	0.999482
AXA69_RS00990	NZ_CP048223	215499..216709	-0.336869	0.999482
AXA69_RS00995	NZ_CP048223	complement(216776..217119)	-0.180967	0.999482
sodB	NZ_CP048223	217407..217990	-0.241492	0.999482
AXA69_RS01005	NZ_CP048223	complement(218108..218919)	-0.173174	0.999482
ccmI	NZ_CP048223	complement(218998..220265)	0.0509191	0.999482
AXA69_RS01015	NZ_CP048223	complement(220263..220741)	0.165325	0.999482
AXA69_RS01020	NZ_CP048223	complement(220754..221283)	0.136178	0.999482
AXA69_RS01025	NZ_CP048223	complement(221281..223235)	0.143025	0.999482
ccmE	NZ_CP048223	complement(223319..223809)	0.27872	0.999482
ccmD	NZ_CP048223	complement(223807..224012)	0.124966	0.999482
AXA69_RS01040	NZ_CP048223	complement(224016..224755)	0.334356	0.999482
ccmB	NZ_CP048223	complement(224920..225587)	0.259247	0.999482
ccmA	NZ_CP048223	complement(225593..226227)	-0.163303	0.999482
AXA69_RS01055	NZ_CP048223	226243..226397	-0.014156	0.999482
AXA69_RS01060	NZ_CP048223	complement(226393..226778)	-0.145921	0.999482
AXA69_RS01065	NZ_CP048223	complement(226798..227285)	0.00771201	0.999482
AXA69_RS01070	NZ_CP048223	complement(227356..228227)	-0.0851983	0.999482
AXA69_RS01075	NZ_CP048223	complement(228225..229018)	0.0434644	0.999482
AXA69_RS01080	NZ_CP048223	complement(229024..229940)	0.0458158	0.999482
AXA69_RS01085	NZ_CP048223	complement(229944..230680)	0.00111535	0.999482
AXA69_RS01090	NZ_CP048223	complement(230684..231798)	-0.0400814	0.999482
AXA69_RS01095	NZ_CP048223	complement(231832..233999)	0.0655837	0.999482
AXA69_RS01100	NZ_CP048223	complement(234012..234751)	0.00839454	0.999482
cheY	NZ_CP048223	complement(234765..235147)	-0.152721	0.999482
AXA69_RS01110	NZ_CP048223	complement(235260..235978)	0.0101184	0.999482
AXA69_RS01115	NZ_CP048223	complement(235972..236855)	-0.0836495	0.999482
flhF	NZ_CP048223	complement(236849..238266)	0.23527	0.999482
flhA	NZ_CP048223	complement(238284..240385)	0.230622	0.999482
AXA69_RS01130	NZ_CP048223	complement(240494..241338)	0.14279	0.999482
fliR	NZ_CP048223	complement(241426..242216)	0.0585754	0.999482
fliQ	NZ_CP048223	complement(242297..242565)	0.15436	0.999482
fliP_1	NZ_CP048223	complement(242594..243372)	0.269309	0.999482
fliO	NZ_CP048223	complement(243360..243742)	0.18814	0.999482
fliN	NZ_CP048223	complement(243805..244169)	0.239872	0.999482
fliM	NZ_CP048223	complement(244233..245302)	0.0830196	0.999482
fliL_1	NZ_CP048223	complement(245313..245830)	0.0420154	0.999482
AXA69_RS01170	NZ_CP048223	complement(245889..247807)	0.104064	0.999482
fliJ	NZ_CP048223	complement(247901..248340)	0.123523	0.999482
fliI	NZ_CP048223	complement(248368..249698)	0.0384812	0.999482
AXA69_RS01185	NZ_CP048223	complement(249754..250559)	0.157306	0.999482
fliG	NZ_CP048223	complement(250629..251689)	0.0747687	0.999482
fliF	NZ_CP048223	complement(251683..253391)	0.0511766	0.999482
fliE	NZ_CP048223	complement(253439..253755)	0.293984	0.999482
AXA69_RS01205	NZ_CP048223	253914..254821	-0.185716	0.999482
AXA69_RS01210	NZ_CP048223	254889..256639	0.111345	0.999482
AXA69_RS01215	NZ_CP048223	complement(256733..257517)	0.315314	0.999482
AXA69_RS01220	NZ_CP048223	complement(257717..258084)	-0.0225406	0.999482
AXA69_RS01225	NZ_CP048223	258337..258644	0.0233383	0.999482
AXA69_RS01230	NZ_CP048223	258642..259165	0.166938	0.999482
AXA69_RS01235	NZ_CP048223	259151..259332	0.195179	0.999482
AXA69_RS01240	NZ_CP048223	complement(259373..260508)	0.306576	0.999482
rimO	NZ_CP048223	260802..262129	-0.312126	0.999482
AXA69_RS01250	NZ_CP048223	complement(262293..262759)	0.0959904	0.999482
AXA69_RS01255	NZ_CP048223	263208..263881	0.0718514	0.999482
AXA69_RS01260	NZ_CP048223	263882..265266	0.112918	0.999482
glk	NZ_CP048223	complement(265641..266608)	0.211258	0.999482
AXA69_RS01270	NZ_CP048223	266959..267812	0.352325	0.999482
pyk	NZ_CP048223	267977..269415	0.155052	0.999482
AXA69_RS01280	NZ_CP048223	complement(269477..270522)	0.317708	0.999482
AXA69_RS01285	NZ_CP048223	complement(270539..273639)	-0.104609	0.999482
AXA69_RS01290	NZ_CP048223	complement(273815..276138)	0.500641	0.999482
AXA69_RS01295	NZ_CP048223	complement(276188..276840)	-0.348729	0.999482
AXA69_RS01300	NZ_CP048223	277307..278046	0.176169	0.999482
AXA69_RS01305	NZ_CP048223	278135..278206	#N/A	#N/A
AXA69_RS01310	NZ_CP048223	complement(278319..278551)	0.0716545	0.999482
AXA69_RS01315	NZ_CP048223	complement(278589..278845)	0.190431	0.999482
AXA69_RS01320	NZ_CP048223	complement(278843..279192)	-0.34831	0.999482
AXA69_RS01330	NZ_CP048223	complement(280625..281070)	0.0764851	0.999482
AXA69_RS01335	NZ_CP048223	complement(281071..285842)	0.00984256	0.999482
istB_2	NZ_CP048223	complement(286177..286931)	-5.70855	0.853054
istA_2	NZ_CP048223	complement(286947..288487)	-3.07071	0.999482
AXA69_RS01360	NZ_CP048223	complement(289395..290302)	-0.421139	0.999482
AXA69_RS01365	NZ_CP048223	complement(290284..291314)	-0.499527	0.999482
AXA69_RS01380	NZ_CP048223	complement(292594..292682)	#N/A	#N/A
AXA69_RS01385	NZ_CP048223	293126..294042	0.161619	0.999482
AXA69_RS01390	NZ_CP048223	294074..295071	0.0278949	0.999482
AXA69_RS01395	NZ_CP048223	complement(295209..295915)	-0.132886	0.999482
rlmF	NZ_CP048223	complement(296159..297105)	-0.09251	0.999482
AXA69_RS01405	NZ_CP048223	complement(297257..297720)	-0.0411336	0.999482
AXA69_RS01410	NZ_CP048223	298020..298741	-0.0433846	0.999482
AXA69_RS01415	NZ_CP048223	298739..299586	0.196204	0.999482
PrrB_RsmZ_RF00166_1	NZ_CP048223	299614..299701	-0.433994	0.999482
STnc320_RF02066_1	NZ_CP048223	299674..299730	-2.39111	0.999482
AXA69_RS01420	NZ_CP048223	complement(299731..299972)	-0.166175	0.999482
ribB	NZ_CP048223	complement(300199..300851)	0.0553244	0.999482
FMN_RF00050	NZ_CP048223	complement(300957..301031)	#N/A	#N/A
purU	NZ_CP048223	301317..302161	0.097828	0.999482
AXA69_RS01435	NZ_CP048223	complement(302232..303493)	0.0856876	0.999482
cls	NZ_CP048223	complement(303590..305070)	0.0417055	0.999482
AXA69_RS01445	NZ_CP048223	305168..305709	0.122809	0.999482
AXA69_RS01450	NZ_CP048223	complement(305715..306154)	-0.152193	0.999482
AXA69_RS01455	NZ_CP048223	306629..307791	-0.110673	0.999482
AXA69_RS01460	NZ_CP048223	308021..309381	-0.147581	0.999482
AXA69_RS01465	NZ_CP048223	309538..310298	-0.0533659	0.999482
aqpZ	NZ_CP048223	complement(310366..311051)	-0.0778669	0.999482
ruvC	NZ_CP048223	complement(311400..311920)	0.195519	0.999482
AXA69_RS01480	NZ_CP048223	complement(312105..313015)	0.123755	0.999482
AXA69_RS01485	NZ_CP048223	complement(313082..313320)	0.154407	0.999482
AXA69_RS01490	NZ_CP048223	313609..314306	0.0352194	0.999482
AXA69_RS01495	NZ_CP048223	314411..314628	0.00567568	0.999482
JUMPstart_RF01707_2	NZ_CP048223	315014..315050	#N/A	#N/A
AXA69_RS01500	NZ_CP048223	315155..315849	-0.763683	0.81312
AXA69_RS01505	NZ_CP048223	315847..316127	-0.682749	0.999482
AXA69_RS01510	NZ_CP048223	316256..316572	-0.386233	0.999482
AXA69_RS01515	NZ_CP048223	complement(316632..319042)	-0.248941	0.999482
AXA69_RS01520	NZ_CP048223	complement(319182..319552)	-0.115706	0.999482
AXA69_RS01525	NZ_CP048223	complement(319648..322766)	-0.0497529	0.999482
AXA69_RS01530	NZ_CP048223	complement(322767..323815)	0.00373111	0.999482
AXA69_RS01535	NZ_CP048223	324026..325578	0.244281	0.999482
rssA	NZ_CP048223	325613..326478	0.07791	0.999482
AXA69_RS01545	NZ_CP048223	complement(326557..327917)	0.117235	0.999482
AXA69_RS01550	NZ_CP048223	complement(328123..328388)	0.0219796	0.999482
AXA69_RS01555	NZ_CP048223	328649..329244	0.0738576	0.999482
ompAI	NZ_CP048223	329554..330572	-0.0958573	0.999482
ompAII	NZ_CP048223	331004..332004	-0.821827	0.545915
AXA69_RS01570	NZ_CP048223	332215..333272	-0.0795213	0.999482
AXA69_RS01575	NZ_CP048223	complement(333358..335051)	-0.2488	0.999482
AXA69_RS01580	NZ_CP048223	complement(335121..335977)	0.186824	0.999482
AXA69_RS01585	NZ_CP048223	336099..337477	-0.00386371	0.999482
AXA69_RS01590	NZ_CP048223	337623..337870	0.467805	0.999482
AXA69_RS01595	NZ_CP048223	complement(337902..339040)	-0.118299	0.999482
AXA69_RS01600	NZ_CP048223	339289..340685	-0.434825	0.999482
AXA69_RS01605	NZ_CP048223	340816..341516	-0.0763522	0.999482
AXA69_RS01610	NZ_CP048223	complement(341617..342992)	-0.290244	0.999482
Glycine_RF00504_1	NZ_CP048223	complement(343100..343268)	-0.284706	0.999482
Glycine_RF00504_2	NZ_CP048223	complement(343221..343335)	0.868026	0.999482
AXA69_RS01615	NZ_CP048223	343723..344873	-0.203736	0.999482
AXA69_RS01620	NZ_CP048223	complement(344971..345938)	-0.505983	0.803392
AXA69_RS01625	NZ_CP048223	complement(346065..346537)	0.0243822	0.999482
yfcD	NZ_CP048223	complement(347691..348172)	-0.311734	0.999482
AXA69_RS01640	NZ_CP048223	348382..348596	0.0626927	0.999482
AXA69_RS01645	NZ_CP048223	complement(348653..348966)	0.0464575	0.999482
AXA69_RS01650	NZ_CP048223	complement(348964..349976)	0.236006	0.999482
AXA69_RS01655	NZ_CP048223	complement(350072..350952)	0.0915895	0.999482
AXA69_RS01660	NZ_CP048223	complement(351095..351705)	-0.125473	0.999482
AXA69_RS01665	NZ_CP048223	complement(351888..352633)	0.169624	0.999482
AXA69_RS01670	NZ_CP048223	complement(352676..353610)	0.0619961	0.999482
AXA69_RS01675	NZ_CP048223	complement(353722..354119)	0.0272182	0.999482
AXA69_RS01680	NZ_CP048223	complement(354224..355029)	0.0304898	0.999482
AXA69_RS01685	NZ_CP048223	complement(355195..356168)	-0.214201	0.999482
phoR	NZ_CP048223	complement(356346..357640)	-0.0454162	0.999482
phoB	NZ_CP048223	complement(357650..358338)	-0.11514	0.999482
AXA69_RS01700	NZ_CP048223	complement(358442..358851)	-0.0832688	0.999482
AXA69_RS01720	NZ_CP048223	362487..363394	0.100105	0.999482
AXA69_RS01725	NZ_CP048223	complement(363502..364193)	0.0323702	0.999482
AXA69_RS01730	NZ_CP048223	complement(364198..365765)	0.062774	0.999482
maeA	NZ_CP048223	complement(365784..367333)	-0.0118171	0.999482
AXA69_RS01745	NZ_CP048223	complement(369211..369401)	-0.00304944	0.999482
slyA	NZ_CP048223	369723..370195	-0.253197	0.999482
AXA69_RS01755	NZ_CP048223	370198..371252	-0.00913671	0.999482
AXA69_RS01760	NZ_CP048223	371264..372291	0.0230001	0.999482
AXA69_RS01765	NZ_CP048223	372448..373205	0.23928	0.999482
AXA69_RS01770	NZ_CP048223	373330..373688	-0.104019	0.999482
nrdG	NZ_CP048223	complement(374030..374541)	0.588611	0.999482
AXA69_RS01785	NZ_CP048223	complement(374545..374819)	0.871338	0.999482
nrdD	NZ_CP048223	complement(374875..376991)	0.916828	0.999482
AXA69_RS01795	NZ_CP048223	377400..378406	0.256357	0.999482
ligA	NZ_CP048223	complement(378475..380468)	-0.0470869	0.999482
zipA	NZ_CP048223	complement(380570..381711)	-0.0238625	0.999482
AXA69_RS01810	NZ_CP048223	complement(381728..385101)	-0.0850203	0.999482
cysZ	NZ_CP048223	385211..385974	0.208641	0.999482
AXA69_RS01820	NZ_CP048223	386116..386729	0.11857	0.999482
AXA69_RS01825	NZ_CP048223	complement(386827..387077)	0.18201	0.999482
AXA69_RS01830	NZ_CP048223	complement(387196..387740)	-0.128534	0.999482
AXA69_RS01835	NZ_CP048223	complement(387891..389374)	0.143407	0.999482
AXA69_RS01845	NZ_CP048223	390553..391097	0.15974	0.999482
AXA69_RS01850	NZ_CP048223	391155..392188	-0.103701	0.999482
AXA69_RS01855	NZ_CP048223	392186..392556	-0.118864	0.999482
AXA69_RS01860	NZ_CP048223	392557..393731	-0.141689	0.999482
AXA69_RS01865	NZ_CP048223	complement(394082..395280)	0.0169934	0.999482
AXA69_RS01870	NZ_CP048223	395392..396713	0.0867104	0.999482
AXA69_RS01875	NZ_CP048223	396963..398083	0.0267684	0.999482
AXA69_RS01880	NZ_CP048223	398897..400161	-0.197456	0.999482
AXA69_RS01885	NZ_CP048223	complement(400256..400530)	-0.260803	0.999482
tkt	NZ_CP048223	complement(401028..403018)	-0.255764	0.999482
AXA69_RS01895	NZ_CP048223	403362..404512	-0.382031	0.999482
AXA69_RS01900	NZ_CP048223	404582..405114	-0.252055	0.999482
AXA69_RS01905	NZ_CP048223	405189..405877	-0.065024	0.999482
rsmE	NZ_CP048223	406009..406739	0.01283	0.999482
gshB	NZ_CP048223	406792..407744	0.180792	0.999482
AXA69_RS01925	NZ_CP048223	409580..410133	-0.0080381	0.999482
ruvX	NZ_CP048223	410181..410602	0.0406963	0.999482
yidZ	NZ_CP048223	complement(410746..411707)	0.0449903	0.999482
AXA69_RS01940	NZ_CP048223	complement(411731..412902)	0.0217811	0.999482
ampC	NZ_CP048223	complement(413217..414364)	0.0982537	0.999482
AXA69_RS01950	NZ_CP048223	414590..415509	-0.0245658	0.999482
AXA69_RS01955	NZ_CP048223	415510..416513	0.27846	0.999482
AXA69_RS01960	NZ_CP048223	416501..418473	-0.0320364	0.999482
AXA69_RS01965	NZ_CP048223	complement(418577..420018)	-0.268739	0.999482
tal	NZ_CP048223	420762..421711	0.240933	0.999482
AXA69_RS01975	NZ_CP048223	421872..422053	0.0523521	0.999482
AXA69_RS01980	NZ_CP048223	complement(422103..422650)	0.391295	0.999482
ung	NZ_CP048223	complement(422898..423565)	0.0198921	0.999482
AXA69_RS01990	NZ_CP048223	complement(423598..423854)	-0.0130036	0.999482
AXA69_RS01995	NZ_CP048223	424033..425063	-0.165689	0.999482
grcA	NZ_CP048223	425359..425738	0.341124	0.999482
AXA69_RS02005	NZ_CP048223	complement(425846..427128)	0.634644	0.999482
kdsA	NZ_CP048223	complement(427434..428287)	0.0565407	0.999482
AXA69_RS02020	NZ_CP048223	complement(429366..429748)	-0.234456	0.999482
prfA	NZ_CP048223	complement(430712..431799)	-0.176619	0.999482
hemA	NZ_CP048223	complement(431854..433109)	-0.23074	0.999482
lolB	NZ_CP048223	433231..433814	0.0147995	0.999482
ispE	NZ_CP048223	433842..434710	-0.233628	0.999482
AXA69_RS02050	NZ_CP048223	434691..434764	2.05858	0.999482
AXA69_RS02055	NZ_CP048223	435076..436022	-0.339903	0.999482
AXA69_RS02060	NZ_CP048223	436125..438112	-0.553162	0.999482
pth	NZ_CP048223	438322..438917	-0.193467	0.999482
ychF	NZ_CP048223	439090..440180	-0.336012	0.999482
AXA69_RS02075	NZ_CP048223	440253..440815	-0.721708	0.999482
AXA69_RS02080	NZ_CP048223	complement(441004..442153)	0.379874	0.999482
AXA69_RS02090	NZ_CP048223	complement(442571..443694)	0.0141385	0.999482
AXA69_RS02095	NZ_CP048223	444075..444150	0.43413	0.999482
AXA69_RS02100	NZ_CP048223	444165..444238	0.412059	0.999482
AXA69_RS02105	NZ_CP048223	444280..444353	0.181996	0.999482
AXA69_RS02110	NZ_CP048223	444395..444468	0.324407	0.999482
AXA69_RS02115	NZ_CP048223	444604..444679	-0.0797327	0.999482
AXA69_RS02120	NZ_CP048223	444694..444767	-0.381693	0.999482
AXA69_RS02125	NZ_CP048223	444927..445002	-1.63474	0.999482
AXA69_RS02130	NZ_CP048223	445012..445095	#N/A	#N/A
AXA69_RS02135	NZ_CP048223	complement(445290..447121)	0.60284	0.999482
AXA69_RS02140	NZ_CP048223	447418..448139	0.615325	0.999482
AXA69_RS02145	NZ_CP048223	448137..448861	0.512766	0.999482
AXA69_RS02150	NZ_CP048223	449010..449680	0.148655	0.999482
AXA69_RS02155	NZ_CP048223	449716..450041	0.158514	0.999482
AXA69_RS02160	NZ_CP048223	450130..451049	0.0167049	0.999482
AXA69_RS02170	NZ_CP048223	451866..454624	-0.0269272	0.999482
AXA69_RS02175	NZ_CP048223	complement(454622..456291)	-0.290803	0.999482
AXA69_RS02180	NZ_CP048223	456529..456869	0.117508	0.999482
AXA69_RS02185	NZ_CP048223	457064..458670	0.220661	0.999482
AXA69_RS02190	NZ_CP048223	459155..460944	-0.0411295	0.999482
AXA69_RS02200	NZ_CP048223	461326..462884	-0.10806	0.999482
AXA69_RS02205	NZ_CP048223	462896..464049	0.0751311	0.999482
nifJ	NZ_CP048223	464434..467966	0.397178	0.999482
AXA69_RS02215	NZ_CP048223	complement(468049..469412)	0.164373	0.999482
AXA69_RS02220	NZ_CP048223	469600..470195	0.268751	0.999482
AXA69_RS02225	NZ_CP048223	complement(470374..471170)	0.347811	0.999482
astD	NZ_CP048223	complement(471302..472770)	0.318818	0.999482
astA	NZ_CP048223	complement(472856..473874)	0.1158	0.999482
AXA69_RS02240	NZ_CP048223	complement(473951..475167)	-0.0371425	0.999482
AXA69_RS02245	NZ_CP048223	complement(475446..476026)	-0.356568	0.999482
AXA69_RS02250	NZ_CP048223	complement(476049..476263)	-0.383841	0.999482
trpS_1	NZ_CP048223	complement(476388..477391)	-0.130871	0.999482
AXA69_RS02260	NZ_CP048223	complement(477431..478098)	-0.119554	0.999482
AXA69_RS02265	NZ_CP048223	complement(478086..478759)	-0.0185012	0.999482
AXA69_RS02270	NZ_CP048223	complement(479077..479948)	-0.0613666	0.999482
AXA69_RS02275	NZ_CP048223	complement(480020..481614)	0.100507	0.999482
aroB	NZ_CP048223	complement(481608..482686)	-0.106364	0.999482
aroK	NZ_CP048223	complement(482702..483219)	-0.151049	0.999482
AXA69_RS02290	NZ_CP048223	complement(483412..485603)	0.481871	0.999482
AXA69_RS02295	NZ_CP048223	complement(485621..486150)	0.260176	0.999482
tapO	NZ_CP048223	complement(486148..486746)	0.223784	0.999482
tapN	NZ_CP048223	complement(486744..487321)	0.37421	0.999482
tapM	NZ_CP048223	complement(487310..488382)	0.105216	0.999482
AXA69_RS02315	NZ_CP048223	488669..491154	-0.0727232	0.999482
oxyR	NZ_CP048223	complement(491217..492112)	-0.0042737	0.999482
AXA69_RS02330	NZ_CP048223	complement(494142..494776)	0.197985	0.999482
AXA69_RS02335	NZ_CP048223	complement(494860..495719)	0.146413	0.999482
AXA69_RS02340	NZ_CP048223	495849..496747	0.0790671	0.999482
AXA69_RS02345	NZ_CP048223	complement(496816..497591)	0.0189179	0.999482
AXA69_RS02350	NZ_CP048223	497769..498622	0.0772972	0.999482
AXA69_RS02355	NZ_CP048223	498671..499494	0.234751	0.999482
AXA69_RS02360	NZ_CP048223	complement(499592..500928)	-0.0538222	0.999482
AXA69_RS02365	NZ_CP048223	complement(501074..502104)	0.154548	0.999482
mscM	NZ_CP048223	502245..505519	0.12239	0.999482
AXA69_RS02375	NZ_CP048223	505544..506268	-0.0670727	0.999482
AXA69_RS02380	NZ_CP048223	506387..508251	0.318628	0.999482
frdA	NZ_CP048223	508769..510552	0.357435	0.999482
AXA69_RS02390	NZ_CP048223	510546..511279	0.170897	0.999482
AXA69_RS02395	NZ_CP048223	511297..511694	0.0706512	0.999482
AXA69_RS02400	NZ_CP048223	511707..512062	0.106372	0.999482
AXA69_RS02405	NZ_CP048223	complement(512200..512897)	0.146118	0.999482
AXA69_RS02410	NZ_CP048223	512993..513633	0.183791	0.999482
AXA69_RS02415	NZ_CP048223	complement(513806..514581)	0.175546	0.999482
AXA69_RS02420	NZ_CP048223	complement(514632..515860)	0.00598194	0.999482
AXA69_RS02425	NZ_CP048223	complement(515936..516573)	-0.259455	0.999482
AXA69_RS02430	NZ_CP048223	516813..517456	-0.0252058	0.999482
AXA69_RS02435	NZ_CP048223	517454..518949	-0.0148425	0.999482
AXA69_RS02440	NZ_CP048223	518947..519602	0.0956562	0.999482
AXA69_RS02445	NZ_CP048223	519674..520542	0.154848	0.999482
AXA69_RS02450	NZ_CP048223	520545..521176	0.440839	0.999482
AXA69_RS02455	NZ_CP048223	521280..521968	0.0589033	0.999482
AXA69_RS02460	NZ_CP048223	522046..523490	0.317177	0.999482
AXA69_RS02465	NZ_CP048223	complement(523566..524068)	-0.0953055	0.999482
AXA69_RS02470	NZ_CP048223	524473..525515	-0.160063	0.999482
earP	NZ_CP048223	525649..526835	-0.143291	0.999482
efp	NZ_CP048223	526882..527447	-0.22665	0.999482
AXA69_RS02485	NZ_CP048223	527568..528319	-0.115197	0.999482
AXA69_RS02490	NZ_CP048223	528448..529403	0.111919	0.999482
AXA69_RS02495	NZ_CP048223	complement(529475..529866)	-0.882526	0.449259
AXA69_RS02500	NZ_CP048223	complement(530102..530520)	-0.0354438	0.999482
AXA69_RS02505	NZ_CP048223	530750..531351	-0.0115503	0.999482
AXA69_RS02510	NZ_CP048223	complement(531415..532067)	-0.367717	0.999482
AXA69_RS02515	NZ_CP048223	complement(532065..532288)	-0.763835	0.999482
AXA69_RS02520	NZ_CP048223	532405..533366	0.120423	0.999482
AXA69_RS02525	NZ_CP048223	complement(533353..534308)	0.252933	0.999482
AXA69_RS02530	NZ_CP048223	complement(534513..535171)	0.0383788	0.999482
AXA69_RS02535	NZ_CP048223	complement(535348..536510)	0.251231	0.999482
miaB	NZ_CP048223	536779..538211	-0.0312566	0.999482
AXA69_RS02545	NZ_CP048223	538269..539311	-0.199947	0.999482
ybeY	NZ_CP048223	539309..539772	-0.160845	0.999482
corC	NZ_CP048223	539869..540752	0.101095	0.999482
lnt	NZ_CP048223	541032..542575	0.0200822	0.999482
AXA69_RS02565	NZ_CP048223	complement(542663..543168)	0.272247	0.999482
leuS	NZ_CP048223	543315..545890	-0.0685108	0.999482
AXA69_RS02575	NZ_CP048223	546058..546539	0.0337817	0.999482
AXA69_RS02580	NZ_CP048223	546554..546699	0.124784	0.999482
holA	NZ_CP048223	546700..547730	0.0886252	0.999482
nadD	NZ_CP048223	547808..548451	0.123359	0.999482
rsfS	NZ_CP048223	548638..548978	-0.0265806	0.999482
rlmH	NZ_CP048223	548999..549465	-0.183805	0.999482
mrdA	NZ_CP048223	549514..551429	0.1323	0.999482
rodA	NZ_CP048223	551423..552525	-0.174804	0.999482
AXA69_RS02620	NZ_CP048223	553387..554336	-0.0403515	0.999482
AXA69_RS02625	NZ_CP048223	554533..555722	0.0325653	0.999482
AXA69_RS02630	NZ_CP048223	556003..556265	-0.0190742	0.999482
lipB	NZ_CP048223	556348..557024	-0.325792	0.999482
lipA	NZ_CP048223	557111..558090	-0.328795	0.999482
AXA69_RS02645	NZ_CP048223	558187..559877	-0.0844356	0.999482
AXA69_RS23150	NZ_CP048223	560038..560201	-0.497112	0.999482
capV	NZ_CP048223	560289..561352	-1.1481	0.0597726
AXA69_RS02655	NZ_CP048223	561353..562638	-0.793899	0.511855
AXA69_RS02660	NZ_CP048223	562924..564395	-1.08363	0.0886867
AXA69_RS02665	NZ_CP048223	564389..564852	-0.26282	0.999482
istB_3	NZ_CP048223	complement(565988..566742)	-1.8287	0.999482
istA_3	NZ_CP048223	complement(566758..568298)	2.86671	0.999482
AXA69_RS02690	NZ_CP048223	complement(569017..569423)	0.311493	0.999482
AXA69_RS02695	NZ_CP048223	complement(569421..569647)	0.083312	0.999482
AXA69_RS02700	NZ_CP048223	complement(569648..570543)	0.18	0.999482
AXA69_RS02710	NZ_CP048223	572244..573393	-0.25942	0.999482
AXA69_RS02720	NZ_CP048223	complement(573653..574302)	0.0212514	0.999482
AXA69_RS02725	NZ_CP048223	574569..575059	0.168465	0.999482
AXA69_RS02730	NZ_CP048223	575202..575773	0.0199997	0.999482
nqrE_1	NZ_CP048223	complement(575816..576414)	0.296298	0.999482
AXA69_RS02740	NZ_CP048223	complement(576582..576892)	0.0418139	0.999482
recJ	NZ_CP048223	complement(577301..579030)	0.0620136	0.999482
AXA69_RS02750	NZ_CP048223	complement(578997..579718)	0.200309	0.999482
mscL	NZ_CP048223	579977..580383	0.195702	0.999482
AXA69_RS02760	NZ_CP048223	580470..582004	-0.00294149	0.999482
xerD	NZ_CP048223	complement(582002..582912)	-0.0375567	0.999482
fldB	NZ_CP048223	583119..583636	0.0567008	0.999482
AXA69_RS02775	NZ_CP048223	583834..585233	-0.00160068	0.999482
AXA69_RS02780	NZ_CP048223	585234..586573	0.0517072	0.999482
AXA69_RS02785	NZ_CP048223	586780..587096	-0.344036	0.999482
AXA69_RS02790	NZ_CP048223	complement(587181..588088)	-0.0686051	0.999482
AXA69_RS02795	NZ_CP048223	complement(588355..589637)	-0.425651	0.999482
AXA69_RS02800	NZ_CP048223	complement(589638..590512)	0.0676668	0.999482
AXA69_RS02805	NZ_CP048223	complement(590524..591497)	-0.281592	0.999482
AXA69_RS02810	NZ_CP048223	complement(591776..592806)	-0.325203	0.999482
AXA69_RS02815	NZ_CP048223	complement(593202..594049)	0.106975	0.999482
AXA69_RS02820	NZ_CP048223	594194..595557	0.177517	0.999482
pepE	NZ_CP048223	595788..596527	0.111341	0.999482
AXA69_RS02835	NZ_CP048223	complement(598114..598487)	0.522522	0.999482
AXA69_RS02840	NZ_CP048223	598666..599018	0.183588	0.999482
AXA69_RS02845	NZ_CP048223	599157..600238	0.150907	0.999482
pnp	NZ_CP048223	complement(601588..603728)	0.0300874	0.999482
rpsO	NZ_CP048223	complement(603897..604165)	-0.258051	0.999482
truB	NZ_CP048223	complement(604311..605269)	-0.147125	0.999482
rbfA	NZ_CP048223	complement(605272..605705)	-0.0471049	0.999482
infB	NZ_CP048223	complement(605762..608457)	-0.250828	0.999482
nusA	NZ_CP048223	complement(608479..609980)	-0.52608	0.999482
rimP	NZ_CP048223	complement(609996..610453)	-0.601026	0.999482
rimP_RF01770_1	NZ_CP048223	complement(610473..610506)	#N/A	#N/A
AXA69_RS02890	NZ_CP048223	complement(610621..610696)	#N/A	#N/A
AXA69_RS02895	NZ_CP048223	complement(610790..610873)	-1.63475	0.999482
secG	NZ_CP048223	complement(610884..611209)	-0.118268	0.999482
AXA69_RS02905	NZ_CP048223	complement(611211..611974)	-0.168014	0.999482
glmM	NZ_CP048223	complement(612106..613439)	-0.164935	0.999482
folP	NZ_CP048223	complement(613458..614302)	-0.0901575	0.999482
ftsH	NZ_CP048223	complement(614366..616314)	-0.0183585	0.999482
rlmE	NZ_CP048223	complement(616361..616989)	0.0401371	0.999482
yhbY	NZ_CP048223	617088..617383	-0.0880837	0.999482
AXA69_RS02935	NZ_CP048223	617489..618081	-0.176159	0.999482
greA	NZ_CP048223	complement(618130..618605)	-0.16196	0.999482
AXA69_RS02945	NZ_CP048223	complement(619015..619391)	-0.0649931	0.999482
AXA69_RS23155	NZ_CP048223	complement(619472..619617)	-0.173315	0.999482
pomA	NZ_CP048223	complement(621010..621767)	-0.253151	0.999482
xseB	NZ_CP048223	621991..622241	-0.0955867	0.999482
ispA	NZ_CP048223	622243..623132	-0.0299274	0.999482
dxs	NZ_CP048223	623155..625019	-0.0139537	0.999482
AXA69_RS02975	NZ_CP048223	complement(625101..626041)	0.746391	0.853054
AXA69_RS02980	NZ_CP048223	complement(626047..627020)	0.444299	0.999482
AXA69_RS02985	NZ_CP048223	complement(627119..628674)	0.714559	0.999482
AXA69_RS02990	NZ_CP048223	complement(628735..630458)	-0.210346	0.999482
AXA69_RS02995	NZ_CP048223	complement(630970..631463)	-0.3462	0.999482
thiL	NZ_CP048223	complement(631461..632419)	-0.280132	0.999482
nusB	NZ_CP048223	complement(632522..632934)	-0.400139	0.999482
ribE	NZ_CP048223	complement(632950..633419)	-0.218864	0.999482
AXA69_RS03015	NZ_CP048223	complement(633552..634660)	-0.068728	0.999482
AXA69_RS03020	NZ_CP048223	complement(634805..635457)	0.0297789	0.999482
ribD	NZ_CP048223	complement(635514..636622)	-0.0208371	0.999482
nrdR	NZ_CP048223	complement(636698..637146)	0.0066774	0.999482
AXA69_RS03035	NZ_CP048223	complement(637282..637613)	-0.145445	0.999482
AXA69_RS03040	NZ_CP048223	complement(637682..638109)	-0.599835	0.999482
AXA69_RS03045	NZ_CP048223	complement(638217..639469)	-0.275618	0.999482
AXA69_RS03050	NZ_CP048223	640031..640317	0.260375	0.999482
torD	NZ_CP048223	640636..641279	-0.0305299	0.999482
AXA69_RS03060	NZ_CP048223	641285..641652	-0.0748404	0.999482
AXA69_RS03065	NZ_CP048223	641825..642888	-0.0197991	0.999482
AXA69_RS03070	NZ_CP048223	642879..643513	-0.0330596	0.999482
AXA69_RS03075	NZ_CP048223	643639..646088	0.054871	0.999482
AXA69_RS03080	NZ_CP048223	complement(646135..646433)	-2.26006	5.66771e-06
acs	NZ_CP048223	646603..648548	0.0668624	0.999482
aroQ	NZ_CP048223	648815..649263	-0.0708322	0.999482
AXA69_RS03095	NZ_CP048223	649301..649734	-0.347401	0.999482
accC	NZ_CP048223	649751..651090	-0.371703	0.999482
AXA69_RS03105	NZ_CP048223	651204..651481	0.186972	0.999482
panF	NZ_CP048223	651472..652928	-0.0211618	0.999482
AXA69_RS03115	NZ_CP048223	653019..654445	0.108161	0.999482
AXA69_RS03120	NZ_CP048223	complement(654449..655320)	0.0450267	0.999482
AXA69_RS03125	NZ_CP048223	655422..656437	0.399186	0.999482
prmA	NZ_CP048223	656968..657845	-0.149842	0.999482
AXA69_RS03140	NZ_CP048223	659606..660996	0.150598	0.999482
eutC	NZ_CP048223	660997..661853	0.250157	0.999482
AXA69_RS03150	NZ_CP048223	662013..662986	-0.0937701	0.999482
AXA69_RS03155	NZ_CP048223	663137..663684	0.23612	0.999482
AXA69_RS03165	NZ_CP048223	complement(665288..665835)	0.107993	0.999482
AXA69_RS03170	NZ_CP048223	complement(665957..667983)	-0.263562	0.999482
sppA	NZ_CP048223	668206..670049	0.10665	0.999482
AXA69_RS03180	NZ_CP048223	complement(670116..670672)	0.0701138	0.999482
AXA69_RS03185	NZ_CP048223	complement(670680..671479)	0.0168009	0.999482
AXA69_RS03190	NZ_CP048223	671678..673110	-0.349051	0.999482
AXA69_RS03195	NZ_CP048223	673172..673464	-0.0604564	0.999482
sX9_RF02228_2	NZ_CP048223	complement(673577..673617)	#N/A	#N/A
ansA	NZ_CP048223	complement(673728..674761)	-0.0601747	0.999482
gltS	NZ_CP048223	675207..676405	0.136332	0.999482
AXA69_RS03210	NZ_CP048223	complement(676496..678366)	-0.0884462	0.999482
prfB	NZ_CP048223	678622..679719	-0.124263	0.999482
lysS	NZ_CP048223	679743..681280	-0.28244	0.999482
AXA69_RS03225	NZ_CP048223	complement(681394..682199)	-0.197221	0.999482
AXA69_RS03240	NZ_CP048223	685885..686666	-0.812073	0.504521
proX	NZ_CP048223	complement(686792..687789)	0.287367	0.999482
proW	NZ_CP048223	complement(687787..688937)	0.224844	0.999482
proV	NZ_CP048223	complement(688935..690130)	0.310267	0.999482
folA	NZ_CP048223	complement(690632..691125)	0.137435	0.999482
AXA69_RS03265	NZ_CP048223	complement(691151..691617)	0.206338	0.999482
AXA69_RS03270	NZ_CP048223	complement(691737..692533)	0.320747	0.999482
AXA69_RS03275	NZ_CP048223	complement(692769..693109)	0.135238	0.999482
mog	NZ_CP048223	693522..694051	0.0336743	0.999482
AXA69_RS03285	NZ_CP048223	complement(694089..694504)	0.000930479	0.999482
AXA69_RS03290	NZ_CP048223	complement(694596..695821)	-0.187231	0.999482
fabG_1	NZ_CP048223	complement(695914..696638)	-0.0365863	0.999482
AXA69_RS03300	NZ_CP048223	complement(696649..697109)	-0.1092	0.999482
AXA69_RS03305	NZ_CP048223	complement(697107..698287)	-0.042539	0.999482
AXA69_RS03310	NZ_CP048223	complement(698285..698841)	0.091924	0.999482
AXA69_RS03315	NZ_CP048223	complement(698845..701219)	-0.131312	0.999482
AXA69_RS03320	NZ_CP048223	complement(701289..701902)	-0.0572445	0.999482
AXA69_RS03325	NZ_CP048223	complement(701900..702324)	-0.26315	0.999482
AXA69_RS03330	NZ_CP048223	complement(702450..704011)	-0.162197	0.999482
AXA69_RS03335	NZ_CP048223	complement(703999..705701)	-0.222272	0.999482
AXA69_RS03340	NZ_CP048223	complement(705699..706069)	-0.0243109	0.999482
AXA69_RS03345	NZ_CP048223	complement(706054..707423)	-0.152575	0.999482
AXA69_RS03350	NZ_CP048223	complement(707421..708007)	-0.160645	0.999482
AXA69_RS03355	NZ_CP048223	complement(708028..708275)	-0.121757	0.999482
AXA69_RS03360	NZ_CP048223	complement(708280..708545)	-0.0249961	0.999482
AXA69_RS03365	NZ_CP048223	complement(708564..709321)	0.0328285	0.999482
AXA69_RS03370	NZ_CP048223	complement(709307..710025)	-0.100952	0.999482
AXA69_RS03375	NZ_CP048223	710208..710668	0.212121	0.999482
AXA69_RS03380	NZ_CP048223	710688..711763	-0.0696592	0.999482
AXA69_RS03385	NZ_CP048223	711812..712026	0.121114	0.999482
AXA69_RS03390	NZ_CP048223	complement(712065..712819)	-0.000514873	0.999482
AXA69_RS03395	NZ_CP048223	complement(713070..714046)	-0.809548	0.999482
AXA69_RS03400	NZ_CP048223	714496..715220	0.526298	0.999482
AXA69_RS03405	NZ_CP048223	complement(715296..716203)	-0.305813	0.999482
AXA69_RS03410	NZ_CP048223	complement(716198..717288)	-0.114406	0.999482
AXA69_RS03415	NZ_CP048223	717487..717995	-0.161077	0.999482
AXA69_RS03420	NZ_CP048223	complement(718124..718491)	0.0514708	0.999482
AXA69_RS03425	NZ_CP048223	complement(718577..719322)	0.0246393	0.999482
AXA69_RS03430	NZ_CP048223	719532..719959	0.4181	0.999482
AXA69_RS03435	NZ_CP048223	complement(720028..720662)	-0.103104	0.999482
AXA69_RS03440	NZ_CP048223	complement(720819..722071)	-0.197504	0.999482
proB	NZ_CP048223	complement(722170..723272)	-0.144917	0.999482
crl	NZ_CP048223	complement(723500..723891)	0.162991	0.999482
frsA	NZ_CP048223	complement(723953..725220)	0.134133	0.999482
gpt	NZ_CP048223	complement(725332..725798)	-0.353407	0.999482
AXA69_RS03465	NZ_CP048223	complement(725835..726139)	-0.298306	0.999482
AXA69_RS03470	NZ_CP048223	726731..728181	0.0510443	0.999482
AXA69_RS03475	NZ_CP048223	complement(728904..729910)	0.343676	0.999482
AXA69_RS03480	NZ_CP048223	complement(729908..730965)	0.55083	0.999482
AXA69_RS03485	NZ_CP048223	complement(730992..732808)	0.277303	0.999482
AXA69_RS03490	NZ_CP048223	complement(732960..734002)	0.294238	0.999482
AXA69_RS03500	NZ_CP048223	735770..738375	0.084436	0.999482
AXA69_RS03505	NZ_CP048223	738485..739248	0.442022	0.999482
AXA69_RS03510	NZ_CP048223	739246..740609	0.330628	0.999482
AXA69_RS03515	NZ_CP048223	740621..741147	0.519598	0.999482
AXA69_RS03520	NZ_CP048223	741216..741622	0.782171	0.999482
AXA69_RS03525	NZ_CP048223	741640..742274	0.342434	0.999482
AXA69_RS03530	NZ_CP048223	742287..743509	0.063546	0.999482
AXA69_RS03535	NZ_CP048223	complement(743806..746804)	0.0407427	0.999482
c-di-GMP-I_RF01051_1	NZ_CP048223	complement(746954..747038)	2.05858	0.999482
AXA69_RS03540	NZ_CP048223	747336..749479	0.2083	0.999482
AXA69_RS03545	NZ_CP048223	complement(749618..749692)	-4.30761	0.999482
AXA69_RS03550	NZ_CP048223	complement(749742..749816)	-1.21983	0.999482
AXA69_RS03555	NZ_CP048223	complement(749866..749940)	0.644365	0.999482
AXA69_RS03560	NZ_CP048223	complement(749970..750044)	2.0769	0.999482
gltX	NZ_CP048223	complement(750317..751731)	-0.226183	0.999482
AXA69_RS03570	NZ_CP048223	752007..754108	0.479558	0.999482
AXA69_RS03575	NZ_CP048223	754209..754855	-0.0327926	0.999482
AXA69_RS03580	NZ_CP048223	755128..755336	-0.00743611	0.999482
AXA69_RS03585	NZ_CP048223	complement(755795..755869)	-1.30038	0.999482
AXA69_RS03590	NZ_CP048223	complement(755897..755971)	#N/A	#N/A
AXA69_RS03595	NZ_CP048223	complement(756009..756083)	1.76213	0.999482
AXA69_RS03600	NZ_CP048223	complement(756120..756194)	-0.162481	0.999482
AXA69_RS03605	NZ_CP048223	complement(756232..756306)	#N/A	#N/A
orn	NZ_CP048223	complement(756497..757041)	0.00120656	0.999482
rsgA	NZ_CP048223	757134..758164	-0.0413265	0.999482
psd	NZ_CP048223	758205..759076	-0.122861	0.999482
AXA69_RS03625	NZ_CP048223	759074..759342	-0.272509	0.999482
AXA69_RS03630	NZ_CP048223	759333..759595	-0.202007	0.999482
AXA69_RS03635	NZ_CP048223	759599..759996	-0.225889	0.999482
AXA69_RS03640	NZ_CP048223	complement(760230..760723)	-0.069873	0.999482
AXA69_RS03645	NZ_CP048223	760896..762868	0.00758363	0.999482
rraB	NZ_CP048223	complement(762944..763290)	-0.311977	0.999482
AXA69_RS03655	NZ_CP048223	763712..765987	-0.174234	0.999482
AXA69_RS03660	NZ_CP048223	766181..766255	#N/A	#N/A
AXA69_RS03665	NZ_CP048223	766262..766336	#N/A	#N/A
AXA69_RS03670	NZ_CP048223	complement(766383..766660)	0.648456	0.81312
AXA69_RS03675	NZ_CP048223	complement(766770..767986)	0.231635	0.999482
betB	NZ_CP048223	complement(769926..771388)	0.220006	0.999482
AXA69_RS03690	NZ_CP048223	772264..773540	0.0582636	0.999482
AXA69_RS03695	NZ_CP048223	773641..777200	0.117922	0.999482
AXA69_RS03700	NZ_CP048223	complement(777255..777463)	0.262945	0.999482
AXA69_RS03705	NZ_CP048223	complement(777759..779053)	-0.154206	0.999482
glsB	NZ_CP048223	complement(779084..780003)	-0.0888015	0.999482
AXA69_RS03715	NZ_CP048223	complement(780134..780465)	-0.103307	0.999482
trmB	NZ_CP048223	complement(780498..781210)	-0.261849	0.999482
AXA69_RS03725	NZ_CP048223	781517..782583	0.0227966	0.999482
AXA69_RS03735	NZ_CP048223	complement(784059..785587)	0.0942355	0.999482
AXA69_RS03740	NZ_CP048223	785913..786817	0.0758889	0.999482
AXA69_RS03745	NZ_CP048223	complement(786902..789348)	0.0506882	0.999482
AXA69_RS03750	NZ_CP048223	complement(789404..790101)	0.103158	0.999482
AXA69_RS03755	NZ_CP048223	790101..790699	0.0447824	0.999482
AXA69_RS03760	NZ_CP048223	complement(790790..791733)	0.048064	0.999482
CsrC_RF00084_1	NZ_CP048223	complement(792015..792073)	#N/A	#N/A
CsrC_RF00084_2	NZ_CP048223	792015..792238	-0.489744	0.999482
AXA69_RS03765	NZ_CP048223	complement(792061..801647)	0.0252503	0.999482
AXA69_RS03770	NZ_CP048223	complement(801875..803535)	0.181544	0.999482
AXA69_RS03775	NZ_CP048223	complement(803654..804288)	-0.016109	0.999482
AXA69_RS03780	NZ_CP048223	804514..806048	0.000360666	0.999482
AXA69_RS03785	NZ_CP048223	806135..806685	0.0491205	0.999482
AXA69_RS03790	NZ_CP048223	806713..807008	0.173201	0.999482
cysQ_1	NZ_CP048223	complement(807091..807860)	-0.456337	0.999482
AXA69_RS03800	NZ_CP048223	808029..808348	0.223231	0.999482
galU	NZ_CP048223	808444..809354	-0.00250484	0.999482
AXA69_RS03810	NZ_CP048223	809569..810965	0.234197	0.999482
AXA69_RS03815	NZ_CP048223	complement(810998..811968)	0.276954	0.999482
AXA69_RS03820	NZ_CP048223	812323..813020	0.0543621	0.999482
AXA69_RS03825	NZ_CP048223	813093..813946	0.0735394	0.999482
AXA69_RS03830	NZ_CP048223	814083..814717	0.0559741	0.999482
AXA69_RS03835	NZ_CP048223	complement(814780..815942)	0.0238183	0.999482
AXA69_RS03840	NZ_CP048223	complement(815937..817081)	-0.146648	0.999482
AXA69_RS03845	NZ_CP048223	complement(817082..818085)	-0.111954	0.999482
AXA69_RS03850	NZ_CP048223	complement(818083..819440)	0.134681	0.999482
dusB	NZ_CP048223	819780..820744	-0.477086	0.999482
fis	NZ_CP048223	820771..821066	-0.633605	0.999482
AXA69_RS03865	NZ_CP048223	complement(821143..821774)	-0.369041	0.999482
rrf_1	NZ_CP048223	complement(822137..822250)	#N/A	#N/A
AXA69_RS03875	NZ_CP048223	complement(822379..825267)	-1.25106	0.0400824
AXA69_RS03880	NZ_CP048223	complement(825510..825584)	0.3742	0.999482
AXA69_RS03885	NZ_CP048223	complement(825606..825681)	0.373967	0.999482
AXA69_RS03890	NZ_CP048223	complement(825755..827298)	-1.80047	0.00782942
erpA	NZ_CP048223	complement(827894..828243)	-0.250568	0.999482
AXA69_RS03900	NZ_CP048223	complement(828335..829023)	0.129146	0.999482
clcA	NZ_CP048223	complement(829112..830505)	0.413348	0.999482
hemL	NZ_CP048223	830742..832027	0.0225135	0.999482
AXA69_RS03915	NZ_CP048223	832226..833040	0.223057	0.999482
AXA69_RS03920	NZ_CP048223	complement(832956..833857)	0.422439	0.999482
AXA69_RS03925	NZ_CP048223	complement(834121..834830)	0.148003	0.999482
AXA69_RS03930	NZ_CP048223	835042..835568	0.0587784	0.999482
AXA69_RS03935	NZ_CP048223	complement(835653..837232)	0.154415	0.999482
AXA69_RS03940	NZ_CP048223	complement(837359..838239)	-0.0100334	0.999482
AXA69_RS03945	NZ_CP048223	838399..838802	0.0961542	0.999482
AXA69_RS03950	NZ_CP048223	838800..839119	-0.165245	0.999482
AXA69_RS03955	NZ_CP048223	complement(839204..839601)	-0.275667	0.999482
mrcB	NZ_CP048223	complement(839648..841962)	0.0306359	0.999482
hrpB	NZ_CP048223	complement(842117..844572)	0.0526131	0.999482
thpR	NZ_CP048223	844804..845330	0.0438408	0.999482
sfsA	NZ_CP048223	845378..846120	0.106923	0.999482
dksA	NZ_CP048223	846241..846689	-0.0793016	0.999482
gluQRS	NZ_CP048223	846804..847714	-0.137054	0.999482
pcnB	NZ_CP048223	847837..849320	-0.027344	0.999482
folK_1	NZ_CP048223	849333..849829	-0.26286	0.999482
panB	NZ_CP048223	849846..850639	-0.195013	0.999482
panC	NZ_CP048223	850768..851621	-0.200961	0.999482
AXA69_RS04010	NZ_CP048223	851646..851998	-0.182773	0.999482
AXA69_RS04015	NZ_CP048223	complement(852050..852822)	-0.0977284	0.999482
AXA69_RS04020	NZ_CP048223	complement(852820..853736)	-0.112454	0.999482
hpt	NZ_CP048223	complement(853849..854378)	-0.241442	0.999482
AXA69_RS04030	NZ_CP048223	854580..855193	-0.0971165	0.999482
AXA69_RS04035	NZ_CP048223	complement(855277..855887)	-0.0677958	0.999482
mpl	NZ_CP048223	complement(855947..857316)	-0.0329851	0.999482
ppa	NZ_CP048223	857552..858081	-0.171089	0.999482
hemE	NZ_CP048223	complement(858171..859237)	-0.0112858	0.999482
nudC	NZ_CP048223	complement(859402..860180)	0.00632576	0.999482
putA	NZ_CP048223	complement(860375..863538)	-0.118645	0.999482
AXA69_RS04065	NZ_CP048223	complement(863808..864412)	-0.0131339	0.999482
AXA69_RS04070	NZ_CP048223	complement(864566..865317)	0.107301	0.999482
AXA69_RS04075	NZ_CP048223	865419..866668	0.568376	0.456707
msrB	NZ_CP048223	complement(866835..867220)	-0.0500485	0.999482
glgX	NZ_CP048223	complement(867278..869418)	0.0794994	0.999482
glgB	NZ_CP048223	complement(869419..871595)	0.172348	0.999482
sX6_RF02225_1	NZ_CP048223	complement(871619..871645)	#N/A	#N/A
malQ	NZ_CP048223	complement(871679..873867)	0.0837092	0.999482
gap	NZ_CP048223	874214..875208	-0.0104007	0.999482
AXA69_RS04105	NZ_CP048223	875325..876190	-0.00220404	0.999482
STnc320_RF02066_2	NZ_CP048223	876200..876249	#N/A	#N/A
nadA	NZ_CP048223	complement(876280..877352)	-0.15635	0.999482
AXA69_RS04120	NZ_CP048223	complement(879573..879647)	-1.63475	0.999482
AXA69_RS04125	NZ_CP048223	complement(879667..879741)	2.05847	0.999482
AXA69_RS04130	NZ_CP048223	complement(879766..879840)	2.98557	0.999482
AXA69_RS04135	NZ_CP048223	complement(879859..879933)	#N/A	#N/A
AXA69_RS04140	NZ_CP048223	complement(879959..880033)	0.306287	0.999482
AXA69_RS04145	NZ_CP048223	complement(880053..880127)	-0.100905	0.999482
AXA69_RS04150	NZ_CP048223	complement(880153..880227)	-0.829695	0.999482
AXA69_RS04155	NZ_CP048223	complement(880247..880321)	0.12187	0.999482
AXA69_RS04160	NZ_CP048223	complement(880345..880419)	#N/A	#N/A
AXA69_RS04165	NZ_CP048223	complement(880442..880516)	-0.0670394	0.999482
AXA69_RS04170	NZ_CP048223	complement(880576..880650)	-0.119606	0.999482
AXA69_RS04175	NZ_CP048223	complement(880682..880756)	-0.603604	0.999482
ybgF	NZ_CP048223	complement(880932..881731)	-0.137983	0.999482
pal	NZ_CP048223	complement(881819..882342)	-0.281697	0.999482
tolB	NZ_CP048223	complement(882393..883717)	-0.109389	0.999482
tolA	NZ_CP048223	complement(883813..884978)	-0.0648618	0.999482
tolR	NZ_CP048223	complement(884985..885430)	0.0853331	0.999482
tolQ	NZ_CP048223	complement(885431..886119)	0.0329704	0.999482
ybgC	NZ_CP048223	complement(886110..886516)	0.128551	0.999482
AXA69_RS04215	NZ_CP048223	complement(886623..886867)	-0.119003	0.999482
cydX_1	NZ_CP048223	complement(886921..887036)	-0.161954	0.999482
cydB_1	NZ_CP048223	complement(887052..888187)	0.00896064	0.999482
AXA69_RS04230	NZ_CP048223	complement(888201..889756)	0.198854	0.999482
ruvB	NZ_CP048223	complement(890692..891701)	-0.042917	0.999482
ruvA	NZ_CP048223	complement(891711..892324)	-0.0353349	0.999482
AXA69_RS04245	NZ_CP048223	892565..894573	0.236144	0.999482
AXA69_RS04250	NZ_CP048223	894711..896434	-0.0871165	0.999482
Leu_leader_RF00512_2	NZ_CP048223	complement(896457..896517)	#N/A	#N/A
AXA69_RS04255	NZ_CP048223	complement(896544..897109)	0.0431421	0.999482
AXA69_RS04260	NZ_CP048223	897298..898334	0.0365792	0.999482
RsmY_RF00195_1	NZ_CP048223	complement(899520..899580)	#N/A	#N/A
prfC	NZ_CP048223	complement(899568..901156)	-0.252314	0.999482
AXA69_RS04275	NZ_CP048223	complement(901408..903287)	0.15752	0.999482
AXA69_RS04285	NZ_CP048223	complement(904532..904983)	0.132279	0.999482
AXA69_RS04290	NZ_CP048223	905123..906006	0.422244	0.999482
viaA	NZ_CP048223	complement(905954..907407)	0.524001	0.693795
AXA69_RS04300	NZ_CP048223	complement(907409..909033)	0.688931	0.702182
AXA69_RS04305	NZ_CP048223	909180..909688	0.616347	0.399366
rimI	NZ_CP048223	909787..910235	0.116748	0.999482
AXA69_RS04315	NZ_CP048223	complement(910261..910805)	0.149468	0.999482
AXA69_RS04320	NZ_CP048223	910992..912781	0.19166	0.999482
AXA69_RS04325	NZ_CP048223	complement(912861..914074)	0.150805	0.999482
AXA69_RS04330	NZ_CP048223	complement(914357..915954)	-0.0691322	0.999482
AXA69_RS04335	NZ_CP048223	complement(916015..918827)	0.0598125	0.999482
AXA69_RS04340	NZ_CP048223	complement(918855..919291)	0.100787	0.999482
AXA69_RS04345	NZ_CP048223	complement(919361..920358)	0.0181398	0.999482
AXA69_RS04350	NZ_CP048223	920404..920570	0.163418	0.999482
AXA69_RS04355	NZ_CP048223	complement(920624..921621)	0.169673	0.999482
AXA69_RS04360	NZ_CP048223	921899..922173	0.133733	0.999482
AXA69_RS04365	NZ_CP048223	922194..922543	0.198477	0.999482
AXA69_RS04370	NZ_CP048223	complement(922596..923338)	0.177154	0.999482
OmrA-B_RF00079	NZ_CP048223	923350..923462	-0.283547	0.999482
Leu_leader_RF00512_3	NZ_CP048223	923355..923423	#N/A	#N/A
rplI	NZ_CP048223	complement(923440..923885)	-0.524421	0.999482
rpsR	NZ_CP048223	complement(923936..924165)	-0.495057	0.999482
rpsF	NZ_CP048223	complement(924197..924585)	-0.59206	0.999482
AXA69_RS04390	NZ_CP048223	924824..926046	0.168846	0.999482
AXA69_RS04405	NZ_CP048223	complement(928000..928859)	-0.488295	0.999482
AXA69_RS04410	NZ_CP048223	complement(929078..929526)	0.0234017	0.999482
AXA69_RS04415	NZ_CP048223	complement(929583..930148)	-0.126247	0.999482
rlmB	NZ_CP048223	complement(930159..930907)	0.0938452	0.999482
rnr	NZ_CP048223	complement(930905..933297)	0.0885701	0.999482
AXA69_RS04430	NZ_CP048223	933433..934454	-0.0317725	0.999482
luxS	NZ_CP048223	complement(934518..935026)	0.00841602	0.999482
AXA69_RS04440	NZ_CP048223	complement(935046..935647)	0.0267894	0.999482
glnB	NZ_CP048223	complement(935701..936038)	0.0486102	0.999482
AXA69_RS04450	NZ_CP048223	complement(936049..937670)	0.0163599	0.999482
tppE	NZ_CP048223	937818..938314	0.418483	0.999482
tapY2	NZ_CP048223	complement(938319..938593)	0.198011	0.999482
AXA69_RS04465	NZ_CP048223	complement(938591..942201)	0.380927	0.999482
tppD	NZ_CP048223	complement(942214..942650)	0.213328	0.999482
tppC	NZ_CP048223	complement(942648..943633)	0.149644	0.999482
tppB	NZ_CP048223	complement(943631..944196)	0.0592427	0.999482
tppA	NZ_CP048223	complement(944201..944607)	0.128475	0.999482
ispH	NZ_CP048223	complement(944719..945653)	-0.251384	0.999482
fkpB	NZ_CP048223	complement(945654..946105)	-0.201578	0.999482
lspA	NZ_CP048223	complement(946103..946614)	-0.138403	0.999482
ileS	NZ_CP048223	complement(946615..949475)	-0.204846	0.999482
ribF	NZ_CP048223	complement(949476..950449)	-0.029157	0.999482
murJ	NZ_CP048223	complement(950590..952157)	-0.230618	0.999482
rpsT	NZ_CP048223	952350..952612	-0.158105	0.999482
AXA69_RS04525	NZ_CP048223	complement(952663..952964)	-0.293674	0.999482
nhaR	NZ_CP048223	complement(953015..953946)	0.014016	0.999482
AXA69_RS04535	NZ_CP048223	complement(953934..954337)	0.0165121	0.999482
nhaA	NZ_CP048223	complement(954335..955551)	0.321135	0.999482
thyA	NZ_CP048223	complement(955782..956575)	0.0730438	0.999482
lgt	NZ_CP048223	complement(956573..957399)	0.113729	0.999482
ptsP	NZ_CP048223	complement(957468..959746)	0.182673	0.999482
rppH	NZ_CP048223	complement(959760..960286)	-0.0102073	0.999482
mutH	NZ_CP048223	961021..961694	-0.00553877	0.999482
AXA69_RS04570	NZ_CP048223	961779..962101	0.325715	0.999482
rplS	NZ_CP048223	complement(962231..962577)	-0.309242	0.999482
trmD	NZ_CP048223	complement(962611..963359)	-0.613423	0.999482
rimM	NZ_CP048223	complement(963395..963915)	-0.648858	0.999482
rpsP	NZ_CP048223	complement(963941..964188)	-0.594515	0.999482
ffh	NZ_CP048223	complement(964369..965747)	-0.0892714	0.999482
ccsA	NZ_CP048223	966047..966837	0.097354	0.999482
AXA69_RS04605	NZ_CP048223	966884..968163	0.0958631	0.999482
AXA69_RS04610	NZ_CP048223	complement(968196..968668)	0.15059	0.999482
hmpA	NZ_CP048223	968781..969973	0.0383928	0.999482
AXA69_RS04620	NZ_CP048223	complement(970071..970660)	-0.173652	0.999482
mdh	NZ_CP048223	complement(971113..972047)	-0.048875	0.999482
artM	NZ_CP048223	complement(972269..972930)	0.462819	0.999482
artQ	NZ_CP048223	complement(973190..973839)	0.350734	0.999482
AXA69_RS04640	NZ_CP048223	complement(973844..974580)	0.338441	0.999482
AXA69_RS04645	NZ_CP048223	complement(974607..975346)	0.207242	0.999482
argR	NZ_CP048223	975549..976018	0.0872848	0.999482
AXA69_RS04655	NZ_CP048223	complement(976123..977027)	0.128695	0.999482
AXA69_RS04660	NZ_CP048223	complement(977117..978150)	-0.074308	0.999482
AXA69_RS04665	NZ_CP048223	complement(978225..979849)	0.0724483	0.999482
AXA69_RS04670	NZ_CP048223	complement(979890..980896)	-0.231313	0.999482
glnK_1	NZ_CP048223	complement(981149..981486)	-0.36341	0.999482
arfB	NZ_CP048223	981689..982104	0.0705048	0.999482
AXA69_RS04685	NZ_CP048223	982149..982642	0.119896	0.999482
AXA69_RS04690	NZ_CP048223	complement(982965..984160)	0.0726127	0.999482
AXA69_RS04695	NZ_CP048223	complement(984344..985278)	-0.0232898	0.999482
AXA69_RS04700	NZ_CP048223	complement(985362..985894)	0.214413	0.999482
AXA69_RS04705	NZ_CP048223	complement(985963..986525)	0.238122	0.999482
AXA69_RS04710	NZ_CP048223	complement(986739..987871)	0.130204	0.999482
AXA69_RS04715	NZ_CP048223	complement(987882..988912)	0.220022	0.999482
AXA69_RS04720	NZ_CP048223	complement(989033..990147)	0.0957506	0.999482
AXA69_RS04725	NZ_CP048223	990357..990730	-0.221411	0.999482
AXA69_RS04730	NZ_CP048223	990782..991080	-0.144037	0.999482
AXA69_RS04735	NZ_CP048223	991258..992087	-0.0439517	0.999482
AXA69_RS04740	NZ_CP048223	992330..993888	0.896975	0.999482
AXA69_RS04745	NZ_CP048223	994113..995428	-0.0442756	0.999482
AXA69_RS04750	NZ_CP048223	995426..996216	0.142257	0.999482
AXA69_RS04755	NZ_CP048223	complement(996293..997776)	-0.0151312	0.999482
AXA69_RS04760	NZ_CP048223	complement(997868..999087)	-0.0212255	0.999482
AXA69_RS04765	NZ_CP048223	999237..1000048	0.0493796	0.999482
tpx	NZ_CP048223	complement(1000119..1000618)	0.0196579	0.999482
AXA69_RS04775	NZ_CP048223	1000858..1003280	0.489065	0.999482
P11_RF00625	NZ_CP048223	complement(1003314..1003437)	2.17538	0.999482
pulA	NZ_CP048223	complement(1003489..1007522)	-0.0285537	0.999482
AXA69_RS04785	NZ_CP048223	1007791..1008200	0.341157	0.999482
dmeF	NZ_CP048223	complement(1008271..1009244)	0.203338	0.999482
AXA69_RS04795	NZ_CP048223	1009317..1009591	0.248305	0.999482
AXA69_RS04800	NZ_CP048223	1009782..1010977	-0.101844	0.999482
AXA69_RS04805	NZ_CP048223	1011132..1012054	-0.146563	0.999482
AXA69_RS04810	NZ_CP048223	complement(1012167..1012489)	0.130074	0.999482
AXA69_RS04815	NZ_CP048223	complement(1012690..1013267)	0.422764	0.999482
AXA69_RS04820	NZ_CP048223	complement(1013418..1014943)	0.383096	0.999482
AXA69_RS04825	NZ_CP048223	complement(1015061..1015392)	0.110577	0.999482
AXA69_RS04830	NZ_CP048223	complement(1015396..1016114)	0.192466	0.999482
AXA69_RS04835	NZ_CP048223	complement(1016252..1016727)	-0.157179	0.999482
AXA69_RS04840	NZ_CP048223	1016994..1017298	0.0016585	0.999482
pgaC	NZ_CP048223	complement(1019493..1020742)	-0.0384481	0.999482
pgaA	NZ_CP048223	complement(1022741..1025133)	-0.26893	0.999482
c-di-GMP-I_RF01051_2	NZ_CP048223	complement(1025290..1025374)	#N/A	#N/A
AXA69_RS04870	NZ_CP048223	complement(1025701..1026749)	0.137367	0.999482
AXA69_RS04875	NZ_CP048223	complement(1026750..1028089)	0.169982	0.999482
AXA69_RS04885	NZ_CP048223	1029971..1032159	0.189927	0.999482
AXA69_RS04890	NZ_CP048223	complement(1032229..1034078)	0.191989	0.999482
AXA69_RS04895	NZ_CP048223	1034361..1036057	0.120645	0.999482
c-di-GMP-I_RF01051_3	NZ_CP048223	1036322..1036408	#N/A	#N/A
gbpA	NZ_CP048223	1036474..1037897	-0.751116	0.684746
AXA69_RS04905	NZ_CP048223	complement(1038336..1039171)	-0.369022	0.999482
AXA69_RS04910	NZ_CP048223	complement(1039169..1039929)	-0.171368	0.999482
AXA69_RS04915	NZ_CP048223	complement(1039927..1040588)	-0.158793	0.999482
AXA69_RS04920	NZ_CP048223	complement(1040794..1041458)	0.0706026	0.999482
AXA69_RS04925	NZ_CP048223	complement(1041456..1042666)	-0.0937757	0.999482
cbl	NZ_CP048223	complement(1042878..1043824)	-0.383079	0.999482
AXA69_RS04935	NZ_CP048223	complement(1044011..1045077)	-0.479781	0.999482
cysW	NZ_CP048223	complement(1045164..1046056)	-0.438597	0.999482
cysT	NZ_CP048223	complement(1046054..1046892)	-0.587955	0.999482
[truncated: 3,513 more rows]

## Sheet: DEGs of ΔcspB ΔcspD nonfiltered
Table S4. DEGs of A. salmonicida ΔcspB ΔcspD nonfiltered.
[truncated: 4,473 more rows]

## Sheet: DEGs of ΔcspB Filtered
Table S5. DEGs of A. salmonicida ΔcspB filtered.
[truncated: 201 more rows]

[truncated: 8 more sheets:  DEGs of ΔcspD Filtered, DEGs of ΔcspB ΔcspD Filtered, DEGs of the mutants (common),  DEGs of ΔcspB and ΔcspD ,  DEGs of ΔcspB and ΔcspB ΔcspD,  DEGs of ΔcspD and ΔcspB ΔcspD, Unique DEGs of ΔcspB, Unique DEGs of ΔcspD]
