# Supplementary material for: Role of cold shock proteins B and D in Aeromonas salmonicida subsp. salmonicida physiology and virulence in lumpfish (Cyclopterus lumpus)
Source: Infect Immun. 2024 Jun 26;92(8):e00011-24. doi: 10.1128/iai.00011-24 (PMC11320987; doi:10.1128/iai.00011-24)
Supplement: Supplemental file 2 — GO analysis. [file iai.00011-24-s0003.xlsx]

## Sheet: Table S1.  GO of ΔcspB
Table S1. GO of ΔcspB.
#term ID	term description	observed gene count	background gene count	false discovery rate	matching proteins in your network (IDs)	matching proteins in your network (labels)
GO:0003954	NADH dehydrogenase activity	13	22	2.71e-12	b2206,b2276,b2277,b2278,b2279,b2280,b2283,b2284,b2285,b2286,b2287,b2288,b2482	hyfB,napA,nuoA,nuoB,nuoC,nuoE,nuoF,nuoG,nuoJ,nuoK,nuoL,nuoM,nuoN
GO:0048038	quinone binding	13	24	3.17e-12	b2276,b2277,b2278,b2279,b2280,b2281,b2282,b2283,b2284,b2285,b2286,b2287,b2288	nuoA,nuoB,nuoC,nuoE,nuoF,nuoG,nuoH,nuoI,nuoJ,nuoK,nuoL,nuoM,nuoN
GO:0008137	NADH dehydrogenase (ubiquinone) activity	12	18	3.55e-12	b2276,b2277,b2278,b2279,b2280,b2283,b2284,b2285,b2286,b2287,b2288,b2482	hyfB,nuoA,nuoB,nuoC,nuoE,nuoF,nuoG,nuoJ,nuoK,nuoL,nuoM,nuoN
GO:0016651	oxidoreductase activity, acting on NAD(P)H	14	49	1.2e-10	b2206,b2276,b2277,b2278,b2279,b2280,b2281,b2283,b2284,b2285,b2286,b2287,b2288,b2482	hyfB,napA,nuoA,nuoB,nuoC,nuoE,nuoF,nuoG,nuoI,nuoJ,nuoK,nuoL,nuoM,nuoN
GO:0048037	cofactor binding	30	443	9.18e-09	b0997,b2205,b2206,b2241,b2242,b2243,b2255,b2276,b2277,b2278,b2279,b2280,b2281,b2282,b2283,b2284,b2285,b2286,b2287,b2288,b2562,b2729,b2996,b2997,b3366,b3591,b4070,b4071,b4074,b4154	arnA,frdA,glpA,glpB,glpC,hybA,hybO,hypD,napA,napG,nirD,nrfA,nrfB,nrfE,nuoA,nuoB,nuoC,nuoE,nuoF,nuoG,nuoH,nuoI,nuoJ,nuoK,nuoL,nuoM,nuoN,selA,torA,yfhL
GO:0016491	oxidoreductase activity	29	443	3.93e-08	b0997,b1241,b2206,b2241,b2242,b2255,b2276,b2277,b2278,b2279,b2280,b2281,b2282,b2283,b2284,b2285,b2286,b2287,b2288,b2482,b2722,b2994,b2996,b2997,b3366,b4070,b4071,b4154,b4238	adhE,arnA,frdA,glpA,glpB,hybA,hybC,hybO,hycD,hyfB,napA,nirD,nrdD,nrfA,nrfB,nuoA,nuoB,nuoC,nuoE,nuoF,nuoG,nuoH,nuoI,nuoJ,nuoK,nuoL,nuoM,nuoN,torA
GO:0051536	iron-sulfur cluster binding	13	148	0.00015	b2205,b2206,b2243,b2281,b2283,b2284,b2285,b2287,b2562,b2729,b2996,b2997,b3366	glpC,hybA,hybO,hypD,napA,napG,nirD,nuoB,nuoE,nuoF,nuoG,nuoI,yfhL
GO:0051539	4 iron, 4 sulfur cluster binding	11	112	0.00027	b2205,b2206,b2243,b2281,b2283,b2284,b2287,b2562,b2729,b2996,b2997	glpC,hybA,hybO,hypD,napA,napG,nuoB,nuoF,nuoG,nuoI,yfhL
GO:0016661	oxidoreductase activity, acting on other nitrogenous compounds as donors	5	21	0.0018	b0997,b2206,b3366,b4070,b4071	napA,nirD,nrfA,nrfB,torA
GO:0098809	nitrite reductase activity	3	5	0.0057	b3366,b4070,b4071	nirD,nrfA,nrfB
GO:0046872	metal ion binding	28	783	0.0064	b0273,b0997,b1127,b1241,b2205,b2206,b2239,b2243,b2281,b2283,b2284,b2285,b2287,b2562,b2712,b2717,b2727,b2728,b2729,b2993,b2994,b2995,b2996,b2997,b3041,b4070,b4071,b4238	adhE,argF,glpC,glpQ,hybA,hybB,hybC,hybD,hybO,hycI,hypB,hypC,hypD,hypF,napA,napG,nrdD,nrfA,nrfB,nuoB,nuoE,nuoF,nuoG,nuoI,pepT,ribB,torA,yfhL
GO:0005488	binding	55	2121	0.0075	b0273,b0464,b0997,b1127,b1201,b1241,b1557,b1608,b1609,b2205,b2206,b2207,b2239,b2241,b2242,b2243,b2255,b2276,b2277,b2278,b2279,b2280,b2281,b2282,b2283,b2284,b2285,b2286,b2287,b2288,b2562,b2712,b2717,b2727,b2728,b2729,b2957,b2992,b2993,b2994,b2995,b2996,b29	acrR,adhE,ansB,argF,arnA,cspB,dhaR,exbD,feoB,frdA,glpA,glpB,glpC,glpQ,hybA,hybB,hybC,hybD,hybE,hybO,hycI,hypB,hypC,hypD,hypF,napA,napD,napG,nirD,nrdD,nrfA,nrfB,nrfE,nuoA,nuoB,nuoC,nuoE,nuoF,nuoG,nuoH,nuoI,nuoJ,nuoK,nuoL,nuoM,nuoN,pepT,ribB,rstA,rstB,selA,
GO:0016662	oxidoreductase activity, acting on other nitrogenous compounds as donors, cytochrome as acceptor	3	8	0.0124	b0997,b4070,b4071	nrfA,nrfB,torA
GO:0043167	ion binding	37	1312	0.0398	b0273,b0997,b1127,b1201,b1241,b1609,b2205,b2206,b2239,b2241,b2242,b2243,b2255,b2281,b2283,b2284,b2285,b2287,b2562,b2712,b2717,b2727,b2728,b2729,b2993,b2994,b2995,b2996,b2997,b3041,b3409,b3590,b3591,b4070,b4071,b4154,b4238	adhE,argF,arnA,dhaR,feoB,frdA,glpA,glpB,glpC,glpQ,hybA,hybB,hybC,hybD,hybO,hycI,hypB,hypC,hypD,hypF,napA,napG,nrdD,nrfA,nrfB,nuoB,nuoE,nuoF,nuoG,nuoI,pepT,ribB,rstB,selA,selB,torA,yfhL
GO:0015423	maltose-transporting ATPase activity	2	3	0.04	b4032,b4033	malF,malG
GO:0042279	nitrite reductase (cytochrome, ammonia-forming) activity	2	3	0.04	b4070,b4071	nrfA,nrfB
GO:0052591	sn-glycerol-3-phosphate:ubiquinone-8 oxidoreductase activity	2	3	0.04	b2241,b2242	glpA,glpB
GO:0008901	ferredoxin hydrogenase activity	2	4	0.0451	b2994,b2997	hybC,hybO

## Sheet: Table S2. GO of ΔcspB ΔcspD
Table S2. GO of ΔcspB ΔcspD.
ID	Ontology Source	Term	GOLevels	GOGroups	Nr. Genes	% Associated Genes	Term PValue	Term PValue Corrected with Bonferroni step down	Group PValue	Group PValue Corrected with Bonferroni step down	Associated Genes Found	All Associated Genes	OverViewTerm
GO:0005840	GO_CellularComponent-Custom-GOA-ACAP-ARAP_12.01.2021_00h00	ribosome	[4, 5]	[Group2]	17	18.2796	5.22571e-11	6.89793e-09	{Group2=2.2600317845224756E-5}	{Group2=6.780095353567427E-5}	[C5B76_05805, rimM, rplI, rplS, rplX, rplY, rpmA, rpmC, rpmD, rpmF, rpmH, rpmI, rpmJ, rpsF, rpsI, rpsK, rpsU]	[C5B76_05805, C5B76_06360, C5B76_09640, C5B76_10590, C5B76_14785, C5B76_15650, C5B77_07345, C5B77_21570, DEU50_101344, DEU50_104208, DEU50_10457, DEU50_105101, DEU50_105116, DEU50_10517, DEU50_10889, DEU50_112154, DEU50_113122, DEU50_1309, O23A_p1634, prmA, prmB, raiA, rimK, rimM, rimO, rplA, rplB, rplC, rplD, rplE, rplF, rplI, rplJ, rplK, rplL, rplM, rplN, rplO, rplP, rplQ, rplR, rplS, rplT, rpl…	FALSE
GO:0006167	GO_BiologicalProcess-Custom-GOA-ACAP-ARAP_12.01.2021_00h00	AMP biosynthetic process	[8, 9, 10, 11]	[Group1]	4	57.1429	1.0433e-05	0.00128325	{Group1=3.0884304036511224E-4}	{Group1=3.0884304036511224E-4}	[C5B77_07340, adk, apt, purA]	[C5B76_06365, C5B77_07340, DEU50_101345, adk, apt, purA]	FALSE
GO:0006820	GO_BiologicalProcess-Custom-GOA-ACAP-ARAP_12.01.2021_00h00	anion transport	[5]	[Group0]	36	4.51128	0.000235556	0.0263823	{Group0=2.714165736901807E-4}	{Group0=5.428331473803614E-4}	[C5B76_02260, C5B76_09040, C5B76_11460, C5B76_11600, C5B76_12870, C5B76_14515, C5B76_14770, C5B76_16700, C5B77_00185, C5B77_05545, C5B77_06660, C5B77_06825, C5B77_10445, C5B77_10975, C5B77_12385, C5B77_15620, C5B77_20815, C5B77_22210, araG, arcD, brnQ, ccmA, ccmB, ccmD, crcB, cysA, cysW, lamB, lolD, putP, secD, tatA, tatC, tolB, tolR, yidC]	[A0A0H3YH66, A0A0H3YHI3, A0A0P0I5L6, A0A0P0IVB1, A0A0P0IXL1, A0A1B2LQP8, C5B76_00230, C5B76_00400, C5B76_00405, C5B76_00460, C5B76_00590, C5B76_00730, C5B76_00735, C5B76_00930, C5B76_01210, C5B76_01560, C5B76_01640, C5B76_02000, C5B76_02250, C5B76_02255, C5B76_02260, C5B76_02290, C5B76_02295, C5B76_02390, C5B76_02495, C5B76_02560, C5B76_02695, C5B76_02700, C5B76_02830, C5B76_02925, C5B76_03450, C…	FALSE
GO:0009112	GO_BiologicalProcess-Custom-GOA-ACAP-ARAP_12.01.2021_00h00	nucleobase metabolic process	[4, 5, 6]	[Group1]	6	16.2162	0.000216221	0.0244329	{Group1=3.0884304036511224E-4}	{Group1=3.0884304036511224E-4}	[apt, carA, psuG, purF, pyrD, upp]	[C5B76_13315, C5B77_16095, DEU50_101668, O23A_p0942, apt, carA, deoA, psuG, purD, purF, pyrB, pyrD, pyrF, pyrI, upp]	FALSE
GO:0009116	GO_BiologicalProcess-Custom-GOA-ACAP-ARAP_12.01.2021_00h00	nucleoside metabolic process	[4, 5, 6]	[Group1]	8	11.2676	0.000271555	0.0301426	{Group1=3.0884304036511224E-4}	{Group1=3.0884304036511224E-4}	[apt, gpt, hpt, ndk, prs, purF, pyrE, upp]	[C5B76_03580, C5B76_07960, C5B76_11070, C5B76_16290, C5B76_17130, C5B76_18180, C5B76_22005, C5B77_15205, C5B77_17345, DEU50_101111, DEU50_10786, DEU50_110102, DEU50_12438, O23A_p3405, O23A_p3597, O23A_p3600, apt, cdd, deoA, deoD, gmk, gppA, gpt, guaA, guaB, hpt, mtnN, ndk, prs, purF, pyrE, queA, queC, queE, queF, queG, tgt, upp]	FALSE
GO:0009117	GO_BiologicalProcess-Custom-GOA-ACAP-ARAP_12.01.2021_00h00	nucleotide metabolic process	[5, 6, 7]	[Group1]	18	6.33803	0.000153482	0.017804	{Group1=3.0884304036511224E-4}	{Group1=3.0884304036511224E-4}	[C5B77_07340, adk, apt, carA, coaD, dut, gpt, hpt, ndk, prs, purA, purE, purF, pyrD, pyrE, tdk, tpiA, upp]	[A0A0P0I5L6, C5B76_01375, C5B76_01855, C5B76_01935, C5B76_03645, C5B76_04460, C5B76_06365, C5B76_07960, C5B76_09680, C5B76_09745, C5B76_09880, C5B76_11070, C5B76_11195, C5B76_11250, C5B76_12285, C5B76_12765, C5B76_13315, C5B76_14500, C5B76_15215, C5B76_15510, C5B76_17130, C5B76_17530, C5B76_18705, C5B76_18955, C5B77_01125, C5B77_01595, C5B77_05085, C5B77_05785, C5B77_06525, C5B77_07005, C5B77_073…	FALSE
GO:0009124	GO_BiologicalProcess-Custom-GOA-ACAP-ARAP_12.01.2021_00h00	nucleoside monophosphate biosynthetic process	[6, 7, 8]	[Group1]	15	15.3061	9.475e-09	1.22227e-06	{Group1=3.0884304036511224E-4}	{Group1=3.0884304036511224E-4}	[C5B77_07340, adk, apt, carA, dut, gpt, hpt, prs, purA, purE, purF, pyrD, pyrE, tdk, upp]	[C5B76_06365, C5B76_07960, C5B76_12285, C5B77_07005, C5B77_07340, DEU50_101345, DEU50_103128, O23A_p2927, O23A_p2963, add, adk, apt, carA, carB, dcd, dut, gpt, guaA, guaB, hpt, prs, purA, purC, purD, purE, purF, purH, purK, purL, purM, purN, purT, purU, pyrB, pyrD, pyrE, pyrF, tdk, thyA, udk, upp]	TRUE
GO:0009156	GO_BiologicalProcess-Custom-GOA-ACAP-ARAP_12.01.2021_00h00	ribonucleoside monophosphate biosynthetic process	[7, 8, 9]	[Group1]	13	14.9425	1.26173e-07	1.61502e-05	{Group1=3.0884304036511224E-4}	{Group1=3.0884304036511224E-4}	[C5B77_07340, adk, apt, carA, gpt, hpt, prs, purA, purE, purF, pyrD, pyrE, upp]	[C5B76_06365, C5B76_07960, C5B76_12285, C5B77_07005, C5B77_07340, DEU50_101345, DEU50_103128, add, adk, apt, carA, carB, gpt, guaA, guaB, hpt, prs, purA, purC, purD, purE, purF, purH, purK, purL, purM, purN, purT, purU, pyrB, pyrD, pyrE, pyrF, udk, upp]	FALSE
GO:0009168	GO_BiologicalProcess-Custom-GOA-ACAP-ARAP_12.01.2021_00h00	purine ribonucleoside monophosphate biosynthetic process	[8, 9, 10]	[Group1]	8	13.5593	7.23954e-05	0.00847026	{Group1=3.0884304036511224E-4}	{Group1=3.0884304036511224E-4}	[C5B77_07340, adk, apt, gpt, hpt, purA, purE, purF]	[C5B76_06365, C5B77_07340, DEU50_101345, add, adk, apt, gpt, guaA, guaB, hpt, purA, purC, purD, purE, purF, purH, purK, purL, purM, purN, purT, purU]	FALSE
GO:0010467	GO_BiologicalProcess-Custom-GOA-ACAP-ARAP_12.01.2021_00h00	gene expression	[4]	[Group2]	54	4.12214	4.25112e-05	0.00505883	{Group2=2.2600317845224756E-5}	{Group2=6.780095353567427E-5}	[C5B76_04940, C5B76_05805, C5B76_10900, C5B76_19685, C5B77_00930, C5B77_05375, C5B77_07840, C5B77_18415, argR, cmoB, cspD, dusB, efp, fadR, frr, greA, greB, iscA, lepA, ntrC, pcnB, rho, rimM, rlmF, rlmH, rmf, rnpA, rnt, rplI, rplS, rplX, rplY, rpmA, rpmC, rpmD, rpmF, rpmH, rpmI, rpmJ, rpoZ, rpsF, rpsI, rpsK, rpsU, rsmD, selA, smpB, thiI, trmD, trpS, tsaB, tyrS, ybaK, ybeY]	[A0A1B2LQQ0, C5B76_00210, C5B76_00315, C5B76_00455, C5B76_00475, C5B76_00490, C5B76_00505, C5B76_00580, C5B76_00595, C5B76_00620, C5B76_00840, C5B76_00965, C5B76_01060, C5B76_01180, C5B76_01215, C5B76_01235, C5B76_01305, C5B76_01395, C5B76_01510, C5B76_01515, C5B76_01790, C5B76_01885, C5B76_01910, C5B76_02360, C5B76_02690, C5B76_03220, C5B76_03285, C5B76_03400, C5B76_03420, C5B76_03770, C5B76_037…	FALSE
GO:0019693	GO_BiologicalProcess-Custom-GOA-ACAP-ARAP_12.01.2021_00h00	ribose phosphate metabolic process	[4, 5]	[Group1]	16	8.88889	6.06349e-06	0.000751873	{Group1=3.0884304036511224E-4}	{Group1=3.0884304036511224E-4}	[C5B77_07340, adk, apt, carA, coaD, gpt, hpt, ndk, prs, purA, purE, purF, pyrD, pyrE, tpiA, upp]	[A0A0P0I5L6, C5B76_01935, C5B76_06365, C5B76_07960, C5B76_09680, C5B76_11070, C5B76_11250, C5B76_12285, C5B76_15510, C5B76_17130, C5B76_18705, C5B76_18955, C5B77_07005, C5B77_07340, C5B77_15205, C5B77_17940, C5B77_21440, DEU50_101345, DEU50_103128, DEU50_104120, DEU50_105108, DEU50_110102, DEU50_11181, DEU50_11182, DEU50_11593, DEU50_11685, DEU50_12626, O23A_p0646, O23A_p1641, O23A_p2341, O23A_p3…	FALSE
GO:0043043	GO_BiologicalProcess-Custom-GOA-ACAP-ARAP_12.01.2021_00h00	peptide biosynthetic process	[5, 6]	[Group2]	28	10.687	2.33634e-11	3.1307e-09	{Group2=2.2600317845224756E-5}	{Group2=6.780095353567427E-5}	[C5B76_05805, C5B77_11185, efp, frr, greA, greB, lepA, rmf, rplI, rplS, rplX, rplY, rpmA, rpmC, rpmD, rpmF, rpmH, rpmI, rpmJ, rpsF, rpsI, rpsK, rpsU, selA, smpB, trpS, tyrS, ybaK]	[C5B76_05435, C5B76_05455, C5B76_05805, C5B76_07065, C5B76_10630, C5B76_12455, C5B76_13160, C5B76_14785, C5B76_21365, C5B77_06835, C5B77_11185, C5B77_11205, C5B77_15940, C5B77_19765, DEU50_101568, DEU50_10210, DEU50_10213, DEU50_10217, DEU50_10319, DEU50_107176, DEU50_109138, DEU50_10924, DEU50_110113, DEU50_113116, DEU50_1391, DEU50_13920, O23A_p0904, O23A_p0975, O23A_p1094, O23A_p1128, O23A_p11…	FALSE
GO:0043173	GO_BiologicalProcess-Custom-GOA-ACAP-ARAP_12.01.2021_00h00	nucleotide salvage	[4, 7, 8, 9]	[Group1]	5	62.5	3.91011e-07	4.96584e-05	{Group1=3.0884304036511224E-4}	{Group1=3.0884304036511224E-4}	[adk, apt, gpt, hpt, upp]	[C5B76_07960, adk, apt, gpt, hpt, udk, upp]	FALSE
GO:0043228	GO_CellularComponent-Custom-GOA-ACAP-ARAP_12.01.2021_00h00	non-membrane-bounded organelle	[3]	[Group2]	24	11.3208	2.05413e-10	2.67036e-08	{Group2=2.2600317845224756E-5}	{Group2=6.780095353567427E-5}	[C5B76_05805, flaB, flgB, flgG, flgH, fliE, fliL, fliO, rimM, rplI, rplS, rplX, rplY, rpmA, rpmC, rpmD, rpmF, rpmH, rpmI, rpmJ, rpsF, rpsI, rpsK, rpsU]	[C5B76_01355, C5B76_05805, C5B76_06360, C5B76_06845, C5B76_06855, C5B76_06885, C5B76_06915, C5B76_09115, C5B76_09640, C5B76_10590, C5B76_14785, C5B76_15650, C5B76_17650, C5B76_18365, C5B76_18940, C5B76_18945, C5B76_18950, C5B76_18975, C5B76_19000, C5B76_19035, C5B76_20490, C5B76_21250, C5B76_22390, C5B76_22435, C5B77_01795, C5B77_01800, C5B77_03560, C5B77_03570, C5B77_07345, C5B77_10565, C5B77_10…	FALSE
GO:0043603	GO_BiologicalProcess-Custom-GOA-ACAP-ARAP_12.01.2021_00h00	cellular amide metabolic process	[4]	[Group2]	35	9.1623	5.49105e-12	7.41291e-10	{Group2=2.2600317845224756E-5}	{Group2=6.780095353567427E-5}	[C5B76_05805, C5B77_11185, asnA, bioA, efp, folB, frr, greA, greB, hutG, hutH, hutU, lepA, nagB, rmf, rplI, rplS, rplX, rplY, rpmA, rpmC, rpmD, rpmF, rpmH, rpmI, rpmJ, rpsF, rpsI, rpsK, rpsU, selA, smpB, trpS, tyrS, ybaK]	[C5B76_00945, C5B76_01935, C5B76_05435, C5B76_05455, C5B76_05805, C5B76_07065, C5B76_09680, C5B76_10630, C5B76_12455, C5B76_13160, C5B76_13685, C5B76_14785, C5B76_15975, C5B76_17065, C5B76_21365, C5B77_00660, C5B77_06835, C5B77_11185, C5B77_11205, C5B77_14560, C5B77_15270, C5B77_15940, C5B77_16190, C5B77_19765, DEU50_101568, DEU50_101640, DEU50_10210, DEU50_10213, DEU50_10217, DEU50_102276, DEU50…	FALSE
GO:0043604	GO_BiologicalProcess-Custom-GOA-ACAP-ARAP_12.01.2021_00h00	amide biosynthetic process	[5]	[Group2]	31	9.11765	1.13322e-10	1.48452e-08	{Group2=2.2600317845224756E-5}	{Group2=6.780095353567427E-5}	[C5B76_05805, C5B77_11185, asnA, bioA, efp, folB, frr, greA, greB, lepA, rmf, rplI, rplS, rplX, rplY, rpmA, rpmC, rpmD, rpmF, rpmH, rpmI, rpmJ, rpsF, rpsI, rpsK, rpsU, selA, smpB, trpS, tyrS, ybaK]	[C5B76_00945, C5B76_01935, C5B76_05435, C5B76_05455, C5B76_05805, C5B76_07065, C5B76_10630, C5B76_12455, C5B76_13160, C5B76_13685, C5B76_14785, C5B76_15975, C5B76_21365, C5B77_00660, C5B77_06835, C5B77_11185, C5B77_11205, C5B77_14560, C5B77_15940, C5B77_16190, C5B77_19765, DEU50_101568, DEU50_101640, DEU50_10210, DEU50_10213, DEU50_10217, DEU50_102276, DEU50_10319, DEU50_10321, DEU50_106184, DEU5…	FALSE
GO:0044249	GO_BiologicalProcess-Custom-GOA-ACAP-ARAP_12.01.2021_00h00	cellular biosynthetic process	[3]	[Group2]	87	3.53802	4.41133e-05	0.00520536	{Group2=2.2600317845224756E-5}	{Group2=6.780095353567427E-5}	[C5B76_04940, C5B76_05805, C5B76_10900, C5B76_19685, C5B77_00930, C5B77_03620, C5B77_05375, C5B77_07340, C5B77_07840, C5B77_08655, C5B77_11185, C5B77_18415, C5B77_20365, acpP, adk, apt, argR, aroE, asd, asnA, asnB, bioA, carA, coaD, cspD, dut, efp, fabA, fadR, folB, frr, glgC, gpsA, gpt, greA, greB, hemF, hemH, hisH, hpt, ilvC, ilvD, ispD, kdsC, lepA, lgt, metE, moaB, ndk, ntrC, pdxJ, prs, purA, …	[A0A0H3YE45, A0A0H3YEB6, A0A0H3YH61, A0A0P0I5L6, A0A1B2LQQ0, C5B76_00015, C5B76_00210, C5B76_00315, C5B76_00340, C5B76_00455, C5B76_00475, C5B76_00490, C5B76_00505, C5B76_00580, C5B76_00595, C5B76_00620, C5B76_00630, C5B76_00680, C5B76_00840, C5B76_00945, C5B76_00965, C5B76_01060, C5B76_01180, C5B76_01215, C5B76_01235, C5B76_01305, C5B76_01355, C5B76_01375, C5B76_01395, C5B76_01450, C5B76_01510, …	FALSE
GO:0044271	GO_BiologicalProcess-Custom-GOA-ACAP-ARAP_12.01.2021_00h00	cellular nitrogen compound biosynthetic process	[4]	[Group2]	68	4.11373	3.99245e-06	0.000499056	{Group2=2.2600317845224756E-5}	{Group2=6.780095353567427E-5}	[C5B76_04940, C5B76_05805, C5B76_10900, C5B76_19685, C5B77_00930, C5B77_05375, C5B77_07340, C5B77_07840, C5B77_11185, C5B77_18415, adk, apt, argR, asnA, bioA, carA, coaD, cspD, dut, efp, fadR, folB, frr, gpt, greA, greB, hemF, hemH, hpt, lepA, ndk, ntrC, pdxJ, prs, purA, purE, purF, pyrD, pyrE, rfbC, rho, ribB, ribH, rmf, rplI, rplS, rplX, rplY, rpmA, rpmC, rpmD, rpmF, rpmH, rpmI, rpmJ, rpoZ, rps…	[A0A0H3YE45, A0A0H3YEB6, A0A0P0I5L6, A0A1B2LQQ0, C5B76_00210, C5B76_00315, C5B76_00455, C5B76_00475, C5B76_00490, C5B76_00505, C5B76_00580, C5B76_00595, C5B76_00620, C5B76_00630, C5B76_00840, C5B76_00945, C5B76_00965, C5B76_01060, C5B76_01180, C5B76_01215, C5B76_01235, C5B76_01305, C5B76_01355, C5B76_01375, C5B76_01395, C5B76_01450, C5B76_01510, C5B76_01855, C5B76_01885, C5B76_01910, C5B76_01935,…	FALSE
GO:0046129	GO_BiologicalProcess-Custom-GOA-ACAP-ARAP_12.01.2021_00h00	purine ribonucleoside biosynthetic process	[7, 8, 9]	[Group1]	4	30.7692	0.000190302	0.0216945	{Group1=3.0884304036511224E-4}	{Group1=3.0884304036511224E-4}	[apt, gpt, hpt, ndk]	[apt, gppA, gpt, guaA, guaB, hpt, ndk]	FALSE
GO:0071702	GO_BiologicalProcess-Custom-GOA-ACAP-ARAP_12.01.2021_00h00	organic substance transport	[6]	[Group0]	33	4.72103	0.000155182	0.0178459	{Group0=2.714165736901807E-4}	{Group0=5.428331473803614E-4}	[C5B76_02260, C5B76_09040, C5B76_11460, C5B76_11600, C5B76_12870, C5B76_14515, C5B76_14770, C5B76_16700, C5B77_00185, C5B77_05545, C5B77_06660, C5B77_06825, C5B77_10445, C5B77_10975, C5B77_12385, C5B77_15620, C5B77_20815, C5B77_22210, araG, arcD, brnQ, ccmA, ccmB, ccmD, lamB, lolD, putP, secD, tatA, tatC, tolB, tolR, yidC]	[A0A0H3YH66, A0A0H3YHI3, A0A0P0I5L6, A0A0P0IVB1, A0A0P0IXL1, A0A1B2LQP8, C5B76_00230, C5B76_00400, C5B76_00405, C5B76_00460, C5B76_00590, C5B76_00730, C5B76_00735, C5B76_00930, C5B76_01210, C5B76_01560, C5B76_01640, C5B76_02000, C5B76_02250, C5B76_02255, C5B76_02260, C5B76_02290, C5B76_02295, C5B76_02495, C5B76_02560, C5B76_02695, C5B76_02700, C5B76_02830, C5B76_02925, C5B76_03450, C5B76_03585, C…	FALSE
GO:0071705	GO_BiologicalProcess-Custom-GOA-ACAP-ARAP_12.01.2021_00h00	nitrogen compound transport	[4]	[Group0]	28	5.43689	4.11302e-05	0.00493563	{Group0=2.714165736901807E-4}	{Group0=5.428331473803614E-4}	[C5B76_02260, C5B76_09040, C5B76_11460, C5B76_12870, C5B76_14515, C5B76_16700, C5B77_05545, C5B77_06660, C5B77_06825, C5B77_10445, C5B77_10975, C5B77_12385, C5B77_15620, C5B77_20815, C5B77_22210, arcD, brnQ, ccmA, ccmB, ccmD, lolD, putP, secD, tatA, tatC, tolB, tolR, yidC]	[A0A0H3YH66, A0A0H3YHI3, A0A0P0I5L6, A0A0P0IVB1, A0A0P0IXL1, C5B76_00230, C5B76_00400, C5B76_00405, C5B76_00590, C5B76_00930, C5B76_01210, C5B76_01560, C5B76_01640, C5B76_02000, C5B76_02250, C5B76_02255, C5B76_02260, C5B76_02290, C5B76_02295, C5B76_02390, C5B76_02495, C5B76_02560, C5B76_02700, C5B76_02830, C5B76_02925, C5B76_03450, C5B76_03585, C5B76_03740, C5B76_04130, C5B76_04500, C5B76_05155, …	TRUE
GO:0106130	GO_MolecularFunction-Custom-GOA-ACAP-ARAP_12.01.2021_00h00	purine phosphoribosyltransferase activity	[5]	[Group1]	3	100	1.33891e-05	0.00163346	{Group1=3.0884304036511224E-4}	{Group1=3.0884304036511224E-4}	[apt, gpt, hpt]	[apt, gpt, hpt]	FALSE
GO:1901564	GO_BiologicalProcess-Custom-GOA-ACAP-ARAP_12.01.2021_00h00	organonitrogen compound metabolic process	[3]	[Group2]	83	3.85867	2.52199e-06	0.000317771	{Group2=2.2600317845224756E-5}	{Group2=6.780095353567427E-5}	[C5B76_05805, C5B77_01525, C5B77_03620, C5B77_07340, C5B77_07370, C5B77_10930, C5B77_11185, C5B77_17580, adk, apt, arcA, arcD, argF, argR, aroE, asd, asnA, asnB, astB, bioA, carA, clpS, coaD, dacB, dut, efp, folB, frr, gpt, greA, greB, hemF, hemH, hisH, hpt, hutG, hutH, hutU, ilvC, ilvD, iscA, lepA, lgt, metE, moaB, nagB, ndk, pdxJ, prs, psuG, purA, purE, purF, pyrD, pyrE, ribB, ribH, rmf, rplI, …	[A0A0P0I5L6, C5B76_00015, C5B76_00085, C5B76_00235, C5B76_00310, C5B76_00340, C5B76_00380, C5B76_00445, C5B76_00555, C5B76_00610, C5B76_00670, C5B76_00865, C5B76_00920, C5B76_00945, C5B76_01055, C5B76_01170, C5B76_01205, C5B76_01240, C5B76_01260, C5B76_01300, C5B76_01400, C5B76_01415, C5B76_01520, C5B76_01525, C5B76_01530, C5B76_01535, C5B76_01755, C5B76_01785, C5B76_01845, C5B76_01855, C5B76_018…	FALSE
GO:1901566	GO_BiologicalProcess-Custom-GOA-ACAP-ARAP_12.01.2021_00h00	organonitrogen compound biosynthetic process	[4]	[Group2]	64	5.5993	4.10299e-11	5.45697e-09	{Group2=2.2600317845224756E-5}	{Group2=6.780095353567427E-5}	[C5B76_05805, C5B77_03620, C5B77_07340, C5B77_11185, adk, apt, argR, aroE, asd, asnA, asnB, bioA, carA, coaD, dut, efp, folB, frr, gpt, greA, greB, hemF, hemH, hisH, hpt, ilvC, ilvD, lepA, lgt, metE, moaB, ndk, pdxJ, purA, purE, purF, pyrD, pyrE, ribB, ribH, rmf, rplI, rplS, rplX, rplY, rpmA, rpmC, rpmD, rpmF, rpmH, rpmI, rpmJ, rpsF, rpsI, rpsK, rpsU, selA, smpB, thiI, trpS, tyrS, upp, uppS, ybaK]	[A0A0P0I5L6, C5B76_00015, C5B76_00340, C5B76_00945, C5B76_01935, C5B76_01940, C5B76_01945, C5B76_02535, C5B76_02555, C5B76_02585, C5B76_02795, C5B76_03030, C5B76_03115, C5B76_03425, C5B76_03845, C5B76_03870, C5B76_04125, C5B76_05365, C5B76_05435, C5B76_05455, C5B76_05755, C5B76_05805, C5B76_06060, C5B76_06365, C5B76_06490, C5B76_07015, C5B76_07065, C5B76_07960, C5B76_08155, C5B76_08600, C5B76_086…	FALSE
GO:1901576	GO_BiologicalProcess-Custom-GOA-ACAP-ARAP_12.01.2021_00h00	organic substance biosynthetic process	[3]	[Group2]	89	3.5657	2.47971e-05	0.00300045	{Group2=2.2600317845224756E-5}	{Group2=6.780095353567427E-5}	[C5B76_03850, C5B76_04940, C5B76_05805, C5B76_10900, C5B76_19685, C5B77_00930, C5B77_03620, C5B77_05375, C5B77_07340, C5B77_07840, C5B77_08655, C5B77_11185, C5B77_18415, C5B77_20365, acpP, adk, apt, argR, aroE, asd, asnA, asnB, bioA, carA, coaD, cspD, dut, efp, fabA, fadR, folB, frr, glgC, gpsA, gpt, greA, greB, hemF, hemH, hisH, hpt, ilvC, ilvD, ispD, kdsC, lepA, lgt, metE, moaB, ndk, ntrC, pdxJ…	[A0A0H3YE45, A0A0H3YEB6, A0A0H3YH61, A0A0P0I5L6, A0A1B2LQQ0, C5B76_00015, C5B76_00210, C5B76_00315, C5B76_00340, C5B76_00455, C5B76_00475, C5B76_00490, C5B76_00505, C5B76_00580, C5B76_00595, C5B76_00620, C5B76_00630, C5B76_00680, C5B76_00840, C5B76_00945, C5B76_00965, C5B76_01030, C5B76_01060, C5B76_01180, C5B76_01215, C5B76_01235, C5B76_01305, C5B76_01355, C5B76_01375, C5B76_01395, C5B76_01450, …	FALSE
KEGG:03010	KEGG_12.01.2021	Ribosome	[-1]	[Group2]	15	25.8621	3.61635e-12	4.91824e-10	{Group2=2.2600317845224756E-5}	{Group2=6.780095353567427E-5}	[C5B76_05805, rplI, rplS, rplX, rplY, rpmA, rpmC, rpmD, rpmF, rpmH, rpmI, rpsF, rpsI, rpsK, rpsU]	[C5B76_05805, O23A_r0003, O23A_r0010, O23A_r0026, rplA, rplB, rplC, rplD, rplE, rplF, rplI, rplJ, rplK, rplL, rplM, rplN, rplO, rplP, rplQ, rplR, rplS, rplT, rplU, rplV, rplW, rplX, rplY, rpmA, rpmB, rpmC, rpmD, rpmE, rpmE2, rpmF, rpmG, rpmH, rpmI, rpmJ, rpsB, rpsC, rpsD, rpsE, rpsF, rpsG, rpsH, rpsI, rpsJ, rpsK, rpsL, rpsM, rpsN, rpsO, rpsP, rpsQ, rpsR, rpsS, rpsT, rpsU]	TRUE
